# Supplementary material for: Structure and Surface Passivation of Ultrathin Cesium Lead Halide Nanoplatelets Revealed by Multilayer Diffraction
Source: ACS Nano. 2021 Nov 29;15(12):20341–52. doi: 10.1021/acsnano.1c08636 (PMC8717630; doi:10.1021/acsnano.1c08636)
Supplement: Supplementary file 2 — nn1c08636_si_002.zip [file nn1c08636_si_002.zip]

Archive with 9 entries (9 files):
- 2ML_Cs-Pb-Br_nanoplatelets.csv
- 2ML_Cs-Pb-Br_nanoplatelets.ipynb
- 2ML_Cs-Pb-Br_nanoplatelets_erucic acid.csv
- 2ML_Cs-Pb-Br_nanoplatelets_erucic acid.ipynb
- 2ML_Cs-Pb-Br_nanoplatelets_octylamine.csv
- 2ML_Cs-Pb-Br_nanoplatelets_octylamine.ipynb
- 3ML_Cs-Pb-I-Cl_nanoplatelets.csv
- 3ML_Cs-Pb-I-Cl_nanoplatelets.ipynb
- MD_Core.py
