# Supplementary material for: Structure and Surface Passivation of Ultrathin Cesium Lead Halide Nanoplatelets Revealed by Multilayer Diffraction
Source: ACS Nano. 2021 Nov 29;15(12):20341–52. doi: 10.1021/acsnano.1c08636 (PMC8717630; doi:10.1021/acsnano.1c08636)
Supplement: Supplementary file 2 — nn1c08636_si_002.zip [file nn1c08636_si_002.zip › 2ML_Cs-Pb-Br_nanoplatelets.csv]

0.356496458	174.2772003
0.358343875	182.9741085
0.360191273	201.5376109
0.362038652	181.9688254
0.363957065	182.5855161
0.365804406	162.7505808
0.367651729	181.786805
0.369499032	294.6953234
0.371417366	316.7740639
0.37326463	325.4257725
0.375111876	385.9532227
0.376959102	374.357549
0.378877355	420.9175551
0.380724541	447.0744119
0.382571708	496.1115921
0.384489899	595.29398
0.386337026	688.090718
0.388184133	704.7712269
0.390031219	830.3366412
0.391949327	997.0339681
0.393796372	1186.36828
0.395643398	1389.590946
0.397490403	1744.703098
0.399408425	2122.93458
0.401255388	2395.824971
0.403102331	3000.608296
0.404949253	3697.285691
0.406867188	4977.070544
0.408714067	6693.535517
0.410560926	9297.898007
0.412407763	12943.15915
0.41432561	17075.51659
0.416172403	19519.57465
0.418019176	19738.53481
0.419865927	17406.3982
0.421783683	13265.34744
0.42363039	8462.01709
0.425477075	4899.593421
0.427323738	2890.077568
0.429241403	1908.637827
0.431088021	1324.937572
0.432934617	906.1485804
0.43478119	731.2719859
0.436698762	559.4624787
0.43854529	411.4108232
0.440391795	379.2750123
0.442309295	275.1999677
0.444155754	260.8961231
0.44600219	221.5115706
0.447848603	194.0474448
0.449766008	196.6363074
0.451612374	126.013488
0.453458717	122.3145427
0.455305036	65.540606
0.457222343	51.81259165
0.459068614	83.88930157
0.460914862	33.8944675
0.462761086	71.82922402
0.464678294	18.8035485
0.466524469	50.59829182
0.468370621	30.32607312
0.470216748	56.98802698
0.472133855	38.68390608
0.473979932	14.21518691
0.475825986	65.68408768
0.477672015	40.09174298
0.479589019	42.52839251
0.481434998	11.81471495
0.483280952	23.0432393
0.485126881	6.52E+01
0.487043781	35.4117359
0.488889659	-3.528395948
0.490735512	28.47825608
0.492652332	6.506977669
0.494498133	2.408664368
0.496343909	-1.739417665
0.49818966	7.06386615
0.500106373	13.88624737
0.501952071	26.59390602
0.503797743	39.25637791
0.505643389	29.87479762
0.507559994	12.51005427
0.509405587	23.04218898
0.511251154	2.533718894
0.513096694	25.98577859
0.515013189	14.45312648
0.516858676	-15.17175864
0.518704136	-4.8326666
0.520549569	14.4715372
0.522465952	2.790192125
0.52431133	21.02679126
0.526156682	16.23194954
0.528002006	-1.593198456
0.529918276	1.06E+01
0.531763545	43.71256681
0.533608786	19.80229543
0.535454	17.86629974
0.537370155	14.94521614
0.539215312	19.96029613
0.541060442	-17.04690081
0.542976509	0.961724654
0.544821583	3.912630751
0.546666628	0.844707314
0.548511645	78.75908892
0.550427594	76.69112643
0.552272553	142.5729512
0.554117484	86.44052849
0.555962386	117.2949928
0.557878216	109.1696581
0.55972306	86.00090573
0.561567875	95.82248777
0.563412661	84.63553879
0.56532837	38.47204778
0.567173096	41.27122233
0.569017794	35.06531326
0.570862462	3.855455143
0.572778049	63.67302357
0.574622657	47.45862864
0.576467236	41.24345262
0.578311785	41.02761581
0.580227247	4.841239962
0.582071735	32.62405686
0.583916193	18.40621368
0.585760622	-42.81228937
0.587675958	36.99856701
0.589520324	58.7787196
0.591364661	-8.441786948
0.593279901	-5.63301039
0.595124175	10.14514014
0.596968419	35.92263224
0.598812632	16.69946614
0.600727743	17.50548185
0.602571893	6.280974752
0.604416012	2.71E+01
0.6062601	17.82998832
0.608175081	59.63324714
0.610019105	-9.593913775
0.611863098	26.17826876
0.613707059	-6.050205019
0.615621908	62.75030087
0.617465805	27.52048995
0.61930967	7.290023416
0.621153503	39.05890151
0.623068219	-9.143341569
0.624911986	4.06E+01
0.626755722	42.39108952
0.628599425	47.1573233
0.630514006	25.9523352
0.632357643	-41.28276431
0.634201248	32.48148245
0.636115726	-13.72556834
0.637959264	58.03734657
0.639802769	49.79960848
0.641646241	33.56121761
0.643560581	60.35142873
0.645403986	62.11170793
0.647247357	40.87133506
0.649090696	70.63031037
0.651004896	80.41778736
0.652848166	25.17543466
0.654691403	105.9324308
0.656534605	127.6887761
0.658448665	106.4735229
0.660291798	109.2285421
0.662134898	118.9829112
0.663977964	190.7366303
0.66589188	183.5186509
0.667734876	204.2710458
0.669577838	194.0227915
0.671420765	252.7738882
0.673334537	230.5531865
0.675177393	394.3029609
0.677020215	408.0520871
0.678863002	597.8005652
0.680776628	739.5771453
0.682619344	989.324303
0.684462024	1516.070813
0.686375539	1837.845351
0.688218148	2151.590543
0.690060721	2513.335087
0.691903258	2533.078986
0.693816625	2452.850812
0.69565909	2197.593394
0.697501519	1791.33533
0.699343912	1401.07662
0.701257128	994.8457386
0.703099447	747.585714
0.704941731	586.3250447
0.706783978	450.0637308
0.708697042	336.8301461
0.710539215	290.5675191
0.712381351	216.3042483
0.714223451	226.040334
0.716136361	136.8040497
0.717978386	161.5388242
0.719820373	158.2729558
0.721662324	128.0064448
0.723575079	123.767465
0.725416954	146.4996447
0.727258791	81.23118256
0.729100591	104.9620787
0.731013189	105.7204073
0.732854913	54.44999609
0.734696598	130.1789439
0.736609078	109.93525
0.738450686	79.66289196
0.740292256	65.38989364
0.742133789	97.11625529
0.744046108	35.86987674
0.745887563	100.5949344
0.747728978	85.31935279
0.749570356	113.0431321
0.751482514	62.79407282
0.753323813	101.5165501
0.755165073	62.23838892
0.757006294	81.95958963
0.75891829	123.7078536
0.760759431	68.42775424
0.762600533	78.14701741
0.764441596	43.86564337
0.766353427	60.6112346
0.76819441	40.32856237
0.770035353	71.04525365
0.771876257	153.7613087
0.773787922	98.50423108
0.775628744	109.2189898
0.777469527	108.933113
0.779381066	101.6740301
0.781221767	128.3868585
0.783062427	149.099052
0.784903047	145.8106109
0.786814418	167.5488661
0.788654956	143.2591321
0.790495453	178.9687643
0.792335909	217.6777628
0.794247109	190.41336
0.796087482	177.1210675
0.797927814	282.828142
0.799768106	278.5345839
0.801679133	238.2675271
0.803519341	352.9726799
0.805359506	363.6772007
0.80719963	387.3810897
0.809110485	454.1113829
0.810950524	506.8139848
0.812790522	629.5159556
0.814630478	794.2172955
0.816541157	995.9449427
0.818381027	1279.644997
0.820220855	1750.344422
0.822060641	2013.043217
0.823971143	2618.768222
0.825810843	3057.465733
0.8276505	3244.162616
0.829560868	3207.885635
0.831400438	3050.581236
0.833239965	2582.276208
0.835079449	2068.970552
0.836989638	1578.690936
0.838829034	1224.384
0.840668388	912.0764365
0.842507698	711.7682455
0.844417705	588.4859989
0.846256927	472.1765299
0.848096105	407.8664344
0.849935239	398.5557125
0.851845063	284.2708386
0.853684108	249.9588407
0.85552311	248.6462171
0.857362067	205.3329681
0.859271706	215.0454709
0.861110573	182.7309478
0.862949396	192.4158
0.864788174	168.1000277
0.866697628	126.8099111
0.868536315	129.4928666
0.870374958	167.1751984
0.87228427	130.8831137
0.874122822	150.5641747
0.875961328	187.2446126
0.877799789	102.9244277
0.879708913	126.6297306
0.881547282	137.3082769
0.883385605	91.98620107
0.885223884	131.6635034
0.887132817	102.3661978
0.888971002	100.0422332
0.890809141	123.7176474
0.892647235	79.39244074
0.894555975	103.0925307
0.896393975	147.766059
0.898231929	83.43896709
0.900069836	100.1112552
0.901978383	91.8087446
0.903816196	64.47976964
0.905653962	116.1501754
0.907491682	132.8199621
0.909400034	132.514855
0.911237658	122.1833805
0.913075236	138.8512878
0.914912766	89.51857695
0.916820921	127.2108771
0.918658355	121.8769071
0.920495742	160.5423196
0.922403748	175.2326717
0.924241038	147.8968265
0.926078281	205.5603646
0.927915476	199.2232863
0.929823282	175.9110527
0.931660379	160.5727185
0.933497429	261.2337686
0.93533443	288.8942031
0.937242035	329.5793878
0.939078938	291.2385685
0.940915793	330.8971343
0.9427526	355.5550856
0.944660001	326.2376925
0.946496709	370.8943918
0.948333368	523.5504772
0.950169977	640.2059491
0.952077174	708.8859821
0.953913685	881.5402039
0.955750146	1143.193813
0.957586557	1409.846809
0.959493548	1748.524272
0.96132986	1987.17602
0.963166121	2211.827156
0.965072956	2294.502688
0.966909117	2149.152578
0.968745227	2127.801856
0.970581288	1724.450523
0.972487914	1488.123492
0.974323873	1087.770915
0.976159782	890.4177266
0.97799564	674.0639285
0.979902056	556.7343389
0.981737811	466.3792979
0.983573517	431.0236476
0.985409171	320.6673881
0.987315374	349.3352435
0.989150926	263.977743
0.990986426	330.6196342
0.992821875	239.2609171
0.994727864	199.9262211
0.996563209	237.5662643
0.998398503	200.2056992
1.000233745	172.8445245
1.002139519	151.5072723
1.003974656	194.1448439
1.005809742	152.7817846
1.007715353	120.4425264
1.009550332	107.078069
1.01138526	143.7127882
1.013220136	133.3464738
1.015125529	165.0030121
1.016960298	136.6330142
1.018795015	97.25950328
1.02062968	120.880167
1.022534853	122.5142893
1.02436941	142.1080703
1.026203914	131.6744199
1.028038366	97.19630573
1.029943318	157.6630314
1.031777662	75.99932969
1.033611952	156.1664269
1.03544619	109.0830323
1.037350918	74.6117252
1.039185047	119.6345339
1.041019122	138.9515887
1.042853144	129.3285946
1.044757648	131.3126584
1.04659156	84.87899008
1.048425418	127.57254
1.050259223	106.0668575
1.0521635	118.5598071
1.053997194	149.7642591
1.055830834	150.1870986
1.057734941	122.0886735
1.059568469	81.3432655
1.061401944	179.7564405
1.063235363	87.09729079
1.065139241	123.366525
1.066972549	118.7194333
1.068805802	181.3807974
1.070639	140.5552734
1.072542647	138.8853767
1.074375733	195.3459371
1.076208763	242.8482374
1.078041737	270.5817564
1.079945153	219.8467072
1.081778014	262.3081325
1.08361082	342.3665252
1.08544357	410.9364088
1.087346751	463.8376487
1.089179387	608.8188627
1.091011967	639.7043319
1.092844491	718.5162522
1.094747437	910.3629153
1.096579846	1128.854932
1.098412199	1245.655425
1.100314967	1383.235488
1.102147204	1409.451986
1.103979384	1412.1816
1.105811508	1203.712426
1.107714038	1176.594189
1.109546045	916.6593284
1.111377995	802.5080735
1.113209889	639.4171363
1.115112179	564.6941385
1.116943955	419.3659104
1.118775674	415.6761714
1.120607335	349.7360844
1.122509383	299.6586355
1.124340927	251.4345741
1.126172412	206.1399431
1.12800384	176.8008905
1.129905646	179.4584208
1.131736955	131.0748771
1.133568206	171.68159
1.135399398	159.2824964
1.137300959	148.9028349
1.139132032	124.4980078
1.140963047	133.0917695
1.142864423	140.7072954
1.144695318	123.2992058
1.146526154	83.89042222
1.148356931	108.4809991
1.150258059	82.09364246
1.152088716	80.68298476
1.153919312	99.2717344
1.15574985	98.8598944
1.15765073	87.47005343
1.159481146	84.05701533
1.161311502	120.6433904
1.163141799	69.22917885
1.165042428	33.83687714
1.166872603	74.42147081
1.168702717	83.00547872
1.170532771	69.58890109
1.172433149	47.1941433
1.17426308	56.77637282
1.176092951	111.3580175
1.177922761	95.93907763
1.179822884	103.5418677
1.181652571	132.1217369
1.183482197	81.70102221
1.185311762	104.2797239
1.18721163	51.8800658
1.18904107	113.4575785
1.190870449	103.0345082
1.192770124	75.63301076
1.194599378	138.2087529
1.196428571	128.7839129
1.198257702	73.35849082
1.200157119	116.9545522
1.201986124	148.5279445
1.203815067	155.1007555
1.205643948	107.6729855
1.207543106	120.2666096
1.20937186	151.8376559
1.211200553	159.4081218
1.213029183	139.9780076
1.214928079	178.5691984
1.216756581	169.1379025
1.218585021	239.7060271
1.220413399	222.2735726
1.222312032	264.862334
1.224140281	325.4286997
1.225968467	330.9944868
1.22779659	392.5596958
1.229694958	451.1460318
1.231522952	501.7100628
1.233350883	561.2735163
1.235249051	634.8580301
1.237076853	719.4203071
1.23890459	676.9820074
1.240732264	683.543131
1.242630165	629.1252263
1.244457708	562.6851754
1.246285187	460.2445487
1.248112602	423.8033463
1.250010235	422.3830271
1.251837519	322.940652
1.253664738	248.4977021
1.255491893	239.0541775
1.257389255	201.6314477
1.259216279	196.1867524
1.261043237	129.7414831
1.26287013	147.29564
1.26476722	178.8705037
1.266593981	150.4234918
1.268420677	135.9759069
1.270247307	120.5277493
1.272144123	105.1002103
1.27397062	136.6508857
1.275797051	138.2009891
1.277693661	128.771645
1.279519958	107.320583
1.281346189	101.8689495
1.283172355	120.416745
1.285068688	116.9850052
1.286894718	141.5316371
1.288720683	98.07769862
1.290546581	86.62318993
1.292442636	72.18905841
1.294268398	123.7333881
1.296094094	102.2771484
1.297919724	80.82033933
1.299815499	97.38382002
1.301640992	136.9258513
1.303466418	86.46731412
1.305291777	93.00820859
1.307187271	134.5693054
1.309012492	136.1090422
1.310837647	78.64821131
1.312662734	112.1868131
1.314557945	61.74553005
1.316382894	133.282976
1.318207775	55.81985531
1.320032589	112.3561682
1.321927515	80.91250925
1.32375219	68.44766824
1.325576797	41.98226152
1.327471508	75.53681757
1.329295976	107.0702584
1.331120375	119.6031342
1.332944705	86.13544531
1.33483913	139.6876324
1.33666332	91.21879292
1.338487442	122.7493894
1.340311495	100.2794221
1.342205631	126.8292441
1.344029543	96.35812817
1.345853386	112.8864491
1.347677159	130.4142072
1.349571004	151.9616681
1.351394636	142.4882795
1.353218199	146.0143288
1.355041692	129.5398161
1.356935245	174.0849199
1.358758596	197.6092624
1.360581876	196.1330438
1.362405087	223.6562641
1.364298347	196.1990147
1.366121414	208.7210922
1.367944411	305.2426094
1.369837449	338.7835922
1.371660302	329.3039681
1.373483085	390.8237843
1.375305798	440.3430412
1.377198539	381.8816778
1.379021107	384.3997952
1.380843604	314.9173541
1.382666029	239.4343545
1.384558473	255.9706488
1.386380753	244.4865117
1.388202962	159.0018169
1.3900251	174.5165646
1.391917244	177.0505206
1.393739236	140.5641327
1.395561156	117.0771881
1.397383004	63.58968703
1.399274847	148.1213086
1.401096548	138.6326738
1.402918177	127.1434832
1.404739734	106.6537371
1.406631275	120.1830283
1.408452684	74.69215034
1.410274021	80.20071755
1.412165332	91.72825801
1.413986521	104.2356949
1.415807637	82.74257764
1.417628681	64.24890647
1.419519687	67.77412347
1.421340581	72.2793239
1.423161402	86.78397113
1.42498215	102.2880654
1.426872849	93.81096287
1.428693447	49.31393066
1.430513972	57.81634619
1.432334423	84.31820969
1.434224813	80.83879161
1.436045114	53.33953056
1.437865341	76.8397182
1.439685493	71.33935476
1.441575573	88.85762508
1.443395575	63.35613901
1.445215502	57.85410256
1.447035355	94.35151598
1.448925123	80.86747866
1.450744824	121.3637714
1.45256445	51.85951465
1.454453983	35.37374371
1.456273456	84.86836773
1.458092855	50.36244304
1.459912179	58.85596986
1.461801397	33.36789821
1.463620567	51.86030769
1.465439662	62.35216941
1.467258681	73.84348358
1.469147583	70.35311517
1.470966449	87.84331393
1.472785238	67.33296586
1.474603952	72.82207119
1.476492536	54.32940998
1.478311095	72.81740182
1.480129578	45.30484777
1.481947985	53.79174807
1.48383625	60.29679802
1.485654501	92.78258676
1.487472675	49.26783054
1.489290773	78.75252962
1.491178717	62.25529469
1.492996659	93.73888412
1.494814524	81.22192956
1.496632312	110.7044312
1.498519933	117.2049154
1.500337564	82.68630931
1.502155117	87.1671602
1.504042494	115.6659308
1.50585989	173.1456754
1.507677208	117.6248777
1.509494449	119.1035379
1.511381501	182.6000345
1.513198583	167.0775903
1.515015587	167.5546047
1.516832514	177.0310779
1.518719239	160.5253045
1.520536006	173.0006753
1.522352695	161.4755057
1.524169305	193.9497958
1.526055702	135.4417563
1.527872152	99.91494589
1.529688523	113.387596
1.531504816	89.8597068
1.533390883	141.3494052
1.535207015	134.8204174
1.537023068	86.29089107
1.538839042	91.76082639
1.540724777	53.2482666
1.542540589	73.71710526
1.544356322	87.1854063
1.546241807	21.67115011
1.548057377	44.13835593
1.549872868	22.60502483
1.55168828	6.071157045
1.55357343	79.55464963
1.555388678	52.01968855
1.557203846	55.4841915
1.559018934	29.94815871
1.560903748	12.42940401
1.562718673	41.89227985
1.564533517	53.35462066
1.56634828	19.81642667
1.568232756	5.295428654
1.570047355	-13.24385478
1.571861873	25.2163277
1.57367631	43.67597632
1.575560448	29.15273894
1.57737472	16.61130004
1.57918891	57.069328
1.58100302	6.526823044
1.582886816	43.00135025
1.58470076	28.4577597
1.586514622	50.91363695
1.588398161	40.38648489
1.590211856	16.84127798
1.592025469	32.29553959
1.593839001	27.74926994
1.595722196	59.2198894
1.59753556	25.67253752
1.599348842	10.12465509
1.601162042	16.57624235
1.603044892	32.04463729
1.604857923	29.49514425
1.606670872	59.94512159
1.608483738	19.39456957
1.610366242	43.86074395
1.612178939	33.30911355
1.613991553	49.75695448
1.615804084	18.20426699
1.61768624	55.66822477
1.619498601	42.11446082
1.621310879	30.56016915
1.623123074	34.00534999
1.62500488	52.46709512
1.626816904	56.91120143
1.628628844	56.35478097
1.630510386	57.81486395
1.632322155	71.2573704
1.63413384	75.69935079
1.635945441	48.14080534
1.63782663	45.59868261
1.63963806	29.039066
1.641449405	69.47892427
1.643260665	51.91825765
1.6451415	53.37393316
1.646952588	53.8121973
1.648763591	92.24993726
1.650574509	103.6871533
1.652454988	95.14063098
1.654265733	82.57677968
1.656076393	77.01240515
1.657886967	123.4475076
1.659767089	92.89879147
1.66157749	66.33282854
1.663387804	102.7663433
1.665198034	51.19933604
1.667077796	72.64843002
1.668887851	42.08035927
1.670697819	39.51176717
1.672507702	40.94265395
1.674387104	54.389562
1.676196811	87.81938723
1.678006432	54.24869207
1.679885562	50.69395807
1.681695006	80.1222028
1.683504364	49.54992784
1.685313635	56.97713342
1.687192402	83.42022042
1.689001496	67.84636782
1.690810503	57.27199647
1.692619423	54.6971066
1.694497825	42.13801855
1.696306568	36.56207243
1.698115223	54.9856085
1.699923791	45.408627
1.701801826	102.8473679
1.703610215	81.26933203
1.705418517	90.69077933
1.707226731	55.11171
1.709104398	98.54828374
1.710912433	109.968162
1.712720379	63.38752434
1.714528237	73.806371
1.716405535	65.24078157
1.718213213	93.65857773
1.720020803	100.0758589
1.721897822	79.50864457
1.723705231	74.92487672
1.725512552	82.34059461
1.727319783	36.75579846
1.72919643	64.18642787
1.73100348	96.60058461
1.732810441	89.01422802
1.734617313	80.42735834
1.736493585	98.85583547
1.738300275	67.2679206
1.740106876	91.67949335
1.741913386	113.0905539
1.743789283	112.5168828
1.745595611	103.9269001
1.747401849	166.336406
1.749207997	117.7454007
1.751083517	95.16958511
1.752889481	139.5775385
1.754695356	96.98498131
1.756501139	144.3919139
1.758376281	147.8139579
1.76018188	146.2198511
1.761987389	159.6252347
1.763862244	154.0456709
1.765667568	179.4500166
1.767472801	187.8538534
1.769277943	254.2571816
1.771152416	236.6754843
1.772957373	233.0777765
1.774762237	300.4795607
1.776567011	325.8808373
1.778441102	341.2970105
1.780245689	390.697253
1.782050184	397.0969885
1.783854588	425.4962173
1.785728294	423.9102649
1.78753251	457.3084615
1.789336634	475.7061521
1.791140667	451.1033369
1.793013987	444.5152629
1.794817831	417.9114174
1.796621583	410.3070669
1.798425242	330.7022115
1.800298174	338.1120199
1.802101645	293.5061361
1.803905022	282.8997482
1.805777662	271.307966
1.80758085	268.7005512
1.809383945	223.092633
1.811186947	216.4842116
1.813059197	265.8903186
1.814862009	243.2808722
1.816664727	217.6709234
1.818467352	184.0604723
1.820339209	207.4644726
1.822141643	181.8529984
1.823943983	189.2410227
1.825746229	225.6285458
1.827617693	178.0304432
1.829419748	193.4169451
1.831221708	184.8029464
1.833023574	211.1884474
1.834894643	215.588246
1.836696316	171.9727277
1.838497895	224.3567098
1.84029938	248.7401925
1.842170052	167.1378962
1.843971343	218.5203616
1.845772539	210.9023283
1.84757364	191.2837966
1.849443914	167.6794093
1.851244821	204.0598622
1.853045633	181.4398173
1.854915606	208.8338595
1.856716224	191.2128007
1.858516745	201.5912448
1.860317171	217.9691922
1.862186743	222.3611503
1.863986974	252.7380857
1.865787109	219.1145249
1.867587148	234.4904683
1.869456317	247.8803464
1.87125616	181.2552797
1.873055906	243.6297178
1.874855556	220.003661
1.876724321	262.3914631
1.878523774	206.7643981
1.880323131	264.136839
1.88212239	259.5087858
1.883990749	262.8945158
1.885789811	269.2654564
1.887588776	254.6359037
1.889387644	305.0058581
1.891255596	334.3895198
1.893054265	302.7584698
1.894852837	337.1269275
1.896720482	386.5090358
1.898518855	370.8764906
1.90031713	401.2434538
1.902115307	443.6099257
1.903982542	437.9899727
1.905780519	499.3554436
1.907578399	508.7204238
1.90937618	541.0849136
1.911243003	596.4629033
1.913040584	678.8263941
1.914838066	668.1893951
1.91663545	753.5519066
1.91850186	817.9278431
1.920299042	821.2893575
1.922096126	954.6503832
1.923893111	861.0109203
1.925759106	902.3848073
1.927555888	911.7443493
1.929352572	794.1034033
1.931149156	819.4619698
1.933014735	767.8338115
1.934811116	673.1913847
1.936607398	652.548471
1.938472662	610.9187763
1.940268741	584.2748709
1.942064719	489.6304792
1.943860598	544.9856016
1.945725443	526.3538684
1.947521118	467.7080009
1.949316692	416.0616482
1.951112166	437.4148105
1.952976591	433.7810428
1.95477186	407.1332171
1.956567028	381.4849071
1.958362096	366.836113
1.960226098	365.2003147
1.96202096	379.5505346
1.963815721	372.9002712
1.965610382	392.2495246
1.96747396	343.6116997
1.969268414	363.959969
1.971062766	353.3077559
1.972857017	373.6550606
1.97472017	360.0152131
1.976514214	294.3615356
1.978308156	359.7073766
1.980170987	351.0660099
1.981964722	305.4108702
1.983758354	331.7552498
1.985551884	291.0991488
1.987414288	350.4557664
1.98920761	311.7986866
1.991000829	318.141127
1.992793946	326.4830878
1.99465592	347.8376935
1.996448827	363.1786775
1.998241632	347.5191825
2.000034334	296.8592089
2.001895877	317.2118069
2.003688369	406.5508583
2.005480758	401.8894318
2.007273043	361.2275276
2.009134153	380.5781217
2.010926228	368.9152445
2.012718199	378.2518902
2.014510067	392.5880592
2.016370743	408.9366535
2.018162399	389.2718514
2.019953951	398.6065732
2.021814299	398.9536653
2.023605639	423.2874175
2.025396875	389.6206944
2.027188007	487.9534961
2.029047918	450.2985953
2.030838837	459.6304293
2.032629651	489.9617888
2.034420361	487.2926743
2.036279833	523.6357845
2.038070329	566.9657041
2.03986072	581.2951502
2.041651007	604.6241232
2.043510039	605.9652483
2.04530011	735.2932573
2.047090077	709.6207938
2.048879938	778.9478581
2.050738528	891.2870021
2.052528174	875.6131044
2.054317715	959.9387351
2.056107149	945.2638945
2.057965296	942.6010614
2.059754515	1013.925261
2.061543628	993.2489895
2.063332634	1043.572248
2.065190336	1004.907442
2.066979126	945.2297417
2.06876781	886.5515722
2.070625176	843.885284
2.072413643	801.2061578
2.074202002	766.5265627
2.075990255	666.8464988
2.077847174	741.1782442
2.079635209	696.4972255
2.081423137	605.8157386
2.083210957	595.1337834
2.085067427	517.4635647
2.086855029	518.7806527
2.088642523	523.097267
2.090429911	511.413399
2.092285929	459.7411588
2.094073097	488.0562241
2.095860157	440.3706541
2.097647109	437.684265
2.099502675	455.0086766
2.101289407	396.3191213
2.10307603	394.6262863
2.104862545	448.9277044
2.106717658	415.2299204
2.108503952	387.5027072
2.110290138	412.744716
2.112144908	388.9412038
2.113930872	373.0439149
2.115716727	353.0114614
2.117502474	355.7708587
2.119356787	383.1897013
2.121142311	379.1651136
2.122927726	335.4966992
2.124713032	370.9522293
2.126566887	386.0859022
2.12835197	345.8629398
2.130136943	384.8391943
2.131921806	405.7072402
2.133775202	363.7278363
2.135559841	363.647565
2.137344371	348.0979078
2.13912879	404.3157041
2.140981725	321.9613484
2.14276592	369.3680014
2.144550004	351.7290833
2.146333979	373.1636009
2.14818645	370.2238738
2.149970199	374.5077524
2.151753837	398.2599033
2.15360596	352.126826
2.155389372	383.8725203
2.157172673	371.1711641
2.158955864	356.5981715
2.16080752	353.0669807
2.162590484	409.2979889
2.164373336	428.6534083
2.166156077	435.9421213
2.168007267	428.8946835
2.16978978	496.8546475
2.171572182	464.9881811
2.173354472	474.8485672
2.175205193	538.7286997
2.176987255	509.5231649
2.178769205	544.9864502
2.180551042	596.3761632
2.182401293	559.1895613
2.184182902	585.3313057
2.185964398	614.3557771
2.187745782	683.5344841
2.189595561	740.1442854
2.191376715	744.2511139
2.193157756	692.0608215
2.195007179	765.6931961
2.19678799	795.1730186
2.198568688	811.5737147
2.200349272	760.9259979
2.202198221	698.2614427
2.203978575	689.5675184
2.205758815	693.8641514
2.207538942	623.155428
2.209387414	575.454692
2.211167309	567.7410609
2.21294709	612.0263183
2.214726757	513.3108014
2.216574752	493.6055871
2.218354187	450.888924
2.220133507	434.1717795
2.221912714	448.4541714
2.22376023	421.7469425
2.225539202	413.02841
2.227318061	414.3094276
2.229096804	364.5899961
2.23094384	327.8808809
2.232722349	356.1605353
2.234500744	313.4397417
2.236347416	379.7292129
2.238125576	328.0075069
2.239903621	328.2853536
2.241681551	325.5627533
2.24352774	308.8503493
2.245305434	287.1268385
2.247083013	286.4028813
2.248860476	326.6784781
2.25070618	288.9642029
2.252483407	288.2388911
2.254260518	285.5131339
2.256037512	280.7869316
2.25788273	276.070789
2.259659488	270.34368
2.26143613	237.6161266
2.263212655	238.888129
2.265057385	281.1701232
2.266833672	266.4412208
2.268609843	245.711875
2.270385897	250.9820859
2.272230138	243.2622207
2.274005953	215.5315288
2.275781652	239.8003943
2.277557234	284.0688176
2.279400983	246.3470969
2.281176325	292.6146193
2.28295155	187.8817
2.284794929	250.158586
2.286569914	270.4247673
2.288344782	232.6905077
2.290119531	234.9558075
2.291962416	246.2308449
2.293736925	276.4952472
2.295511317	289.7592095
2.29728559	246.0227321
2.299127979	246.295925
2.300902011	248.558552
2.302675924	265.82074
2.304449719	288.0824892
2.306291612	266.3538415
2.308065165	310.6146971
2.309838599	313.8751146
2.311611914	286.1350942
2.313453308	314.4046099
2.315226381	326.6636978
2.316999334	302.9223486
2.318772168	361.1805626
2.320613062	354.4482456
2.322385653	355.7055697
2.324158124	379.9624576
2.32599864	355.2287644
2.327770868	373.4847639
2.329542975	384.740328
2.331314962	372.9954568
2.333154976	459.2599379
2.334926719	381.5141803
2.336698341	411.7679881
2.338469843	408.0213617
2.340309353	395.284021
2.342080609	351.5365101
2.343851746	354.7885655
2.345622761	339.0401876
2.347461765	263.3010291
2.349232534	302.5517686
2.351003182	250.8020755
2.352773709	297.05195
2.354612205	214.3109776
2.356382486	221.5599714
2.358152645	239.8085335
2.359922682	227.0566641
2.361760669	207.3138819
2.363530459	197.5611337
2.365300127	243.8079549
2.367137731	195.0638135
2.36890715	183.3097573
2.370676448	177.555271
2.372445624	206.800355
2.374282716	174.0544106
2.376051642	173.2986192
2.377820447	165.5423987
2.379589129	175.7857493
2.381425707	195.0380059
2.38319414	171.2804831
2.384962449	144.5225321
2.386730636	158.7641532
2.3885667	141.0146148
2.390334636	168.2553643
2.392102449	147.4956866
2.393870139	126.735582
2.395705686	154.9842524
2.397473125	151.2232782
2.39924044	149.4618777
2.401007632	156.7000511
2.402842662	187.9469344
2.404609601	194.1842402
2.406376417	158.4211206
2.408211056	132.6666619
2.40997762	164.9026761
2.411744059	149.1382656
2.413510374	135.3734308
2.415344492	139.6171919
2.417110554	135.8514928
2.418876491	150.08537
2.420642304	121.3188237
2.422475901	133.5608086
2.424241459	102.7933999
2.426006893	128.0255685
2.427772202	136.2573147
2.429605275	111.4975272
2.431370329	105.7284129
2.433135258	99.95887674
2.434900061	128.1889191
2.436732609	118.4273633
2.438497157	121.656547
2.44026158	139.88531
2.442025876	110.1136523
2.443857898	111.3503321
2.445621938	143.5778178
2.447385853	127.8048836
2.449217477	125.0402385
2.450981134	111.2664492
2.452744666	132.4922406
2.454508071	121.7176131
2.456339166	117.9512105
2.458102313	143.1757297
2.459865334	148.3998307
2.461628228	139.6235137
2.463458792	125.8553577
2.465221428	113.0781893
2.466983937	118.3006036
2.468746319	136.5226009
2.47057635	108.7526953
2.472338473	113.9738432
2.474100469	126.1945746
2.475862337	121.41489
2.477691834	113.6432389
2.479453442	97.86270676
2.481214923	140.0817592
2.482976276	115.3003965
2.484805238	96.52700376
2.48656633	92.74479547
2.488327294	105.9621727
2.49008813	87.17913574
2.491916555	102.4040053
2.49367713	105.6201247
2.495437576	80.83583052
2.497265596	111.0593953
2.49902578	92.27425894
2.500785836	78.48870977
2.502545763	77.70274802
2.504373243	89.92458208
2.506132907	93.13778003
2.507892442	69.35056613
2.509651849	57.56294059
2.511478787	65.78304788
2.51323793	73.99458397
2.514996943	62.20570915
2.516755827	68.41642364
2.518582223	76.6348081
2.520340843	53.84468615
2.522099333	73.05415421
2.523857693	41.26321254
2.525683544	44.47987814
2.527441639	29.68810194
2.529199604	41.89591671
2.530957439	45.10332268
2.532782745	69.31827337
2.534540314	38.52484674
2.536297752	39.73101202
2.538122647	35.94467506
2.539879819	35.15000919
2.54163686	58.35493594
2.543393771	33.55945554
2.545218117	48.7714106
2.54697476	57.97510097
2.548731273	52.17838491
2.550487654	47.38126265
2.55231145	56.59151369
2.554067564	41.79356412
2.555823546	33.99520906
2.557579396	48.19644874
2.55940264	7.404999716
2.561158222	49.60541401
2.562913672	34.80542376
2.564668991	11.00502919
2.566491682	39.21188406
2.568246731	41.41066604
2.570001647	42.6090444
2.571756432	38.8070194
2.573578568	47.01218212
2.575333083	26.20933558
2.577087465	28.40608637
2.578909182	38.60997857
2.580663294	18.80590927
2.582417272	32.00143803
2.584171118	30.19656506
2.585992279	22.39877204
2.587745853	13.59308091
2.589499294	22.78698876
2.591252602	23.98049585
2.593073203	41.18102157
2.594826239	20.37371241
2.596579142	21.56600318
2.59833191	48.75789412
2.600151951	18.95674254
2.601904447	36.14781916
2.603656809	44.33849667
2.605409037	31.52877528
2.607228516	27.72595035
2.60898047	-2.084583435
2.61073229	24.1044846
2.612483976	20.29315469
2.614302892	25.48866038
2.616054303	12.67651999
2.61780558	36.86398238
2.61962407	34.05823465
2.621375072	35.24488801
2.623125939	6.431144838
2.624876671	35.61700538
2.626694596	23.8095952
2.628445052	18.99464854
2.630195373	31.17929769
2.631945559	10.36306039
2.633762916	9.53529259
2.635512825	29.37881175
2.637262599	40.08381277
2.639012236	28.68243542
2.640829024	24.47358037
2.642578385	-2.90811605
2.64432761	37.74954643
2.646076699	13.58106633
2.647892916	6.722817798
2.649641726	15.15254193
2.651390401	40.3510007
2.653138939	0.294994347
2.654954584	19.72903956
2.656702843	9.12760218
2.658450966	25.18522968
2.660266179	18.37904099
2.662014023	58.6370823
2.663761729	33.27095937
2.665509299	27.76400165
2.667323937	24.00007573
2.669071227	24.18209898
2.670818379	40.35822069
2.672565394	18.53340828
2.674379456	28.71487864
2.67612619	8.889228615
2.677872786	13.06318929
2.679619245	0.236760981
2.681432729	33.41659705
2.683178906	28.58937655
2.684924945	33.76176778
2.686670846	20.93377097
2.688483751	27.11197922
2.69022937	28.28319214
2.69197485	38.45401774
2.693720192	12.62445625
2.695532515	-10.19895937
2.697277574	9.970690786
2.699022495	22.13995456
2.700767276	35.3088322
2.702579017	21.48379666
2.704323514	18.65188787
2.706067873	21.81959364
2.707879175	9.993341917
2.709623249	32.16026271
2.711367184	25.32679877
2.713110979	8.49295034
2.714921696	16.66508564
2.716665206	40.83045416
2.718408577	9.995438887
2.720151808	18.16004007
2.721961938	18.33056635
2.723704883	19.49438639
2.725447688	0.6578236
2.727190352	11.8208782
2.728999894	27.98979941
2.730742272	7.152074804
2.73248451	12.3139683
2.734226607	14.47548013
2.736035559	7.642800232
2.737777369	16.80353478
2.739519038	26.96388836
2.741260566	14.12386123
2.743068927	11.28958419
2.744810167	8.448781695
2.746551266	-4.392400809
2.748359181	25.77212309
2.750099992	16.93016667
2.751840661	21.08783095
2.753581188	8.245116161
2.755388509	4.408049838
2.757128748	23.56456306
2.758868844	13.72069792
2.760608798	27.87645466
2.762415524	18.03780208
2.764155188	24.19278875
2.765894711	25.34739801
2.767634091	26.50163008
2.769440219	20.66139519
2.771179309	8.814859124
2.772918255	25.96794658
2.774657059	17.12065781
2.776462589	21.27884457
2.778201102	16.43078957
2.779939472	29.58235904
2.781677698	7.733553224
2.783482628	8.890165592
2.785220563	6.040595474
2.786958354	13.19065077
2.788762832	13.34608121
2.79050033	3.495373652
2.792237685	3.644292224
2.793974897	8.792837155
2.795778771	11.94670013
2.797515689	6.094484133
2.799252463	13.2418952
2.800989093	17.38893358
2.802792364	31.54123305
2.8045287	11.68751242
2.806264891	14.8334198
2.808000938	28.97895543
2.809803603	-9.870304639
2.811539355	12.27447391
2.813274963	12.41888141
2.815010425	53.5629181
2.816812483	13.71210244
2.81854765	26.85538398
2.820282672	40.99829541
2.822017549	19.14083697
2.823818998	18.28846968
2.825553579	25.43025801
2.827288014	27.57167719
2.829089004	12.71814508
2.830823143	12.85881247
2.832557135	28.9991114
2.834290982	27.13904213
2.836091361	37.28396532
2.83782491	42.42314618
2.839558313	22.56195954
2.84129157	20.70040562
2.843091336	15.84378808
2.844824295	9.98148622
2.846557107	30.1188178
2.848289773	8.255783058
2.850088924	7.397628726
2.851821291	10.53384796
2.853553511	14.66970158
2.855285584	38.80518982
2.85708412	27.94550266
2.858815893	36.0802468
2.860547519	22.21462626
2.862278998	25.34864129
2.864076916	4.487425259
2.865808095	37.62069811
2.867539125	25.75360724
2.869336578	13.89124352
2.871067308	32.02341192
2.87279789	28.15521729
2.874528324	35.28665989
2.876325157	21.42277423
2.878055289	28.55347802
2.879785274	52.68381973
2.88151511	20.8137996
2.883311321	13.94839596
2.885040854	22.07763895
2.886770239	0.206520804
2.888499476	30.33504176
2.890295064	33.46812409
2.892023997	10.59591009
2.893752781	15.72333591
2.895481416	37.85040176
2.89727638	8.981974024
2.899004711	11.10830685
2.900732893	25.23428042
2.902460926	10.35989498
2.904255264	23.48996113
2.905982992	26.61484459
2.90771057	16.73936974
2.909437999	32.86353682
2.911231709	31.99210081
2.912958832	23.1155387
2.914685806	6.238619238
2.916479042	30.36605565
2.91820571	25.48840844
2.919932227	15.61040459
2.921658594	19.73204431
2.9234512	9.857985501
2.925177261	20.97889941
2.92690317	47.09945762
2.928628929	15.21966035
2.930420904	20.34411027
2.932146356	12.46358911
2.933871656	13.58271319
2.935596806	9.701482734
2.937388147	20.82444535
2.939112989	35.94249292
2.940837679	28.06018668
2.942562217	11.17752685
2.944352924	8.299006112
2.946077154	12.41562624
2.947801232	34.53189349
2.949525159	14.64780809
2.951315229	9.767807955
2.953038846	36.88300444
2.954762311	17.99784899
2.956551901	20.11673839
2.958275056	17.23086626
2.959998058	24.34464291
2.961720908	45.45806857
2.96350986	14.57548551
2.965232399	26.68819642
2.966954786	15.80055705
2.968677019	7.912567632
2.970465331	37.02851607
2.972187253	13.13981382
2.973909022	32.25076223
2.975630638	53.36136155
2.977418307	31.47584543
2.979139611	24.58573384
2.980860761	10.69527385
2.982581758	5.804465709
2.984368784	30.917489
2.986089468	29.02597187
2.987809997	14.13410729
2.989530374	24.2418955
2.991316755	25.35346216
2.993036817	26.4605433
2.994756725	16.56727794
2.996542621	25.67775126
2.998262215	29.78378029
2.999981654	18.88946352
3.001700939	26.99480119
3.003486187	26.1038248
3.005205157	37.20845878
3.006923972	29.31274791
3.008642632	24.41669241
3.010427231	39.52427028
3.012145576	11.62751302
3.013863765	27.73041185
3.0155818	21.83296701
3.017365748	27.93910309
3.019083466	11.0409584
3.020801028	5.142470744
3.022518435	26.24364036
3.024301731	42.3483386
3.026018821	37.4488103
3.027735755	43.54893997
3.029452533	58.64872785
3.031235175	27.75199222
3.032951635	44.8510841
3.034667939	33.94983491
3.036450089	34.05202307
3.038166075	31.15007932
3.039881903	46.24779521
3.041597576	51.34517096
3.04337907	41.44593217
3.045094423	46.5426153
3.046809619	35.63895899
3.048524659	39.7349635
3.050305495	33.83430173
3.052020215	11.92961553
3.053734777	28.02459075
3.055449182	38.11920453
3.057229359	34.21427209
3.058943444	40.17759256
3.060657371	23.56381504
3.06237114	34.79452854
3.064150657	19.48200897
3.065864105	41.09428825
3.067577395	17.0553336
3.069290527	38.8288761
3.071069381	28.04031086
3.072782191	28.7072453
3.074494843	29.64835506
3.076273198	27.86041515
3.077985528	30.83966017
3.079697698	26.72350922
3.08140971	33.49889985
3.083187401	35.60466856
3.084899089	17.69359463
3.086610619	32.78211912
3.08832199	21.8703097
3.090099015	10.96153921
3.091810061	40.04905015
3.093520949	21.13622803
3.095231677	24.22307309
3.097008034	28.31290633
3.098718437	16.39907367
3.100428681	22.48490891
3.102138765	16.57041226
3.103914453	31.65885319
3.105624212	13.74368075
3.10733381	39.82817714
3.109043249	12.91234259
3.110818266	18.99939516
3.112527378	16.08288675
3.11423633	13.16604811
3.115945122	22.24887948
3.117719467	26.33454765
3.119427932	26.41670707
3.121136236	17.49853721
3.122910074	30.58316639
3.124618051	10.66432602
3.126325866	43.74515709
3.128033521	36.82565982
3.129806684	31.90891153
3.131514011	29.98874568
3.133221176	12.0682522
3.13492818	4.147431329
3.136700667	13.22930953
3.138407341	14.307822
3.140113855	19.38600779
3.141820206	17.46386713
3.143592015	21.54437578
3.145298037	14.62157038
3.147003897	13.69843925
3.148709595	18.7749826
3.150480725	2.854125656
3.152186092	31.9300062
3.153891297	18.00556195
3.15559634	20.08079314
3.157366789	15.15857455
3.159071501	19.23314485
3.160776049	10.30739129
3.162545986	10.38415084
3.164250203	10.45773785
3.165954257	34.53100171
3.167658148	12.60394266
3.169427401	24.6793475
3.171130959	18.75163094
3.172834355	12.82359217
3.174537587	8.895231438
3.176306155	15.96928553
3.178009054	15.0402692
3.179711789	22.11093162
3.18141436	5.181273014
3.183182242	20.25398031
3.184884479	28.32366804
3.186586553	24.39303545
3.188288463	21.46208277
3.190055656	19.53344724
3.191757231	27.60184282
3.193458642	18.66991903
3.195159888	7.737676107
3.196926393	13.80770169
3.198627303	9.874808941
3.20032805	20.94159777
3.202094035	40.01061861
3.203794445	15.07675906
3.20549469	20.14258179
3.20719477	29.20808703
3.208960063	26.27577593
3.210659807	8.340634725
3.212359385	5.405176745
3.214058798	14.46940223
3.215823398	29.53576313
3.217522473	12.59934408
3.219221383	22.6626092
3.220920127	35.72555873
3.222684032	17.7905956
3.224382438	18.85290251
3.226080678	22.91489454
3.227778752	21.97657192
3.229541961	0.040288716
3.231239696	22.10132541
3.232937265	12.16204816
3.234634667	21.2224572
3.236397178	16.28485787
3.238094241	10.34462815
3.239791137	9.40408543
3.241553122	22.46549849
3.243249678	23.52431845
3.244946067	32.58282613
3.246642289	4.641021748
3.248403574	20.70112562
3.250099455	-0.241314151
3.251795169	19.81593473
3.253490716	18.8728725
3.255251298	22.93167114
3.256946503	10.98797544
3.25864154	16.04396934
3.26033641	8.099653069
3.262096289	9.157150437
3.263790817	-6.787797379
3.265485176	30.26694535
3.267179367	22.32137885
3.268938542	28.3775789
3.27063239	13.43138277
3.27232607	15.48487813
3.274019581	10.53806521
3.275778049	33.5929719
3.277471217	16.64553128
3.279164216	22.69778309
3.280922152	11.75171929
3.282614807	20.80334485
3.284307293	11.85466354
3.285999609	1.905675607
3.287756836	20.95832538
3.289448808	23.00871312
3.291140611	7.058794933
3.292832244	24.10857106
3.29458876	3.159938366
3.296280048	7.209092092
3.297971165	23.25794084
3.299662113	15.30648485
3.301417918	29.35657364
3.303108519	14.40449717
3.304798951	-3.54788334
3.306489212	19.49943236
3.308244304	0.548246585
3.309934218	32.59494372
3.311623962	16.64133777
3.313313535	19.68742896
3.315067912	7.734972592
3.316757138	2.78E+00
3.318446193	16.82561956
3.320135077	18.87049006
3.321888737	17.91676705
3.323577273	7.961022832
3.325265637	7.004977417
3.327018757	23.05030401
3.328706773	18.09364533
3.330394617	32.13668616
3.332082289	7.179426728
3.333834691	16.22349361
3.335522014	-0.734377161
3.337209165	9.307452517
3.338896144	11.34898288
3.340647826	26.39179401
3.342334454	15.43271495
3.344020911	3.473337291
3.345707196	13.51366126
3.347458155	-1.44477941
3.349144089	29.59493706
3.35082985	16.63435587
3.352515438	28.67347725
3.354265675	6.713788742
3.355950911	-1.24769545
3.357635975	1.790523639
3.359320866	20.82844624
3.361070377	15.86751385
3.362754916	17.90483281
3.364439281	3.941855986
3.366188246	11.97999033
3.367872259	10.0164113
3.369556097	6.052537216
3.371239763	-0.911631703
3.372988	-2.874734313
3.374671312	6.160496488
3.37635445	8.195433168
3.378037413	0.230075959
3.379784923	12.26574036
3.381467532	16.29978479
3.383149967	24.33353605
3.384832228	12.36699436
3.386579007	17.40142972
3.388260913	9.434291597
3.389942644	36.46686124
3.391624201	16.49913888
3.393370248	7.532349161
3.395051449	17.56403229
3.396732475	12.59542414
3.398413326	11.62652492
3.40015864	20.65851407
3.401839134	30.68902227
3.403519454	18.71924012
3.405264215	17.75031313
3.406944177	18.77993984
3.408623964	16.80927691
3.410303575	25.83832458
3.412047601	22.8681834
3.413726854	27.89664185
3.415405931	13.9248116
3.417084833	14.9526929
3.418828121	-2.018658517
3.420506664	9.008635484
3.422185031	14.03564173
3.423863222	9.062360465
3.425605772	5.089802773
3.427283603	18.11593614
3.428961258	11.14178269
3.430638736	6.167342669
3.432380546	1.193582656
3.434057664	6.218559189
3.435734606	15.24324986
3.43741137	3.267654895
3.439152438	12.29269652
3.440828842	1.316520031
3.442505069	8.340058624
