# Supplementary material for: Structure and Surface Passivation of Ultrathin Cesium Lead Halide Nanoplatelets Revealed by Multilayer Diffraction
Source: ACS Nano. 2021 Nov 29;15(12):20341–52. doi: 10.1021/acsnano.1c08636 (PMC8717630; doi:10.1021/acsnano.1c08636)
Supplement: Supplementary file 2 — nn1c08636_si_002.zip [file nn1c08636_si_002.zip › 2ML_Cs-Pb-Br_nanoplatelets_erucic acid.csv]

0.358699145	-44.5191864
0.360546539	528.1121243
0.362464968	417.235783
0.364312324	350.8624368
0.366159662	497.4614458
0.368006981	585.0161134
0.36992533	713.9888178
0.37177261	668.4013745
0.373619871	931.7188348
0.375467113	1094.924485
0.377385382	1152.463319
0.379232584	1347.389267
0.381079767	1671.152586
0.38292693	1824.736537
0.384845117	2239.558902
0.38669224	2417.729088
0.388539343	2901.674706
0.390386426	3664.381624
0.392304529	4086.232535
0.394151571	5274.409042
0.395998593	6034.303802
0.397845594	7192.9026
0.399763612	8712.542054
0.401610571	10414.49339
0.40345751	12967.10535
0.405375463	15923.67394
0.407222359	18939.54952
0.409069234	24225.04184
0.410916088	29709.13628
0.412833953	36141.06668
0.414680764	42941.30434
0.416527554	47183.09892
0.418374322	48466.43517
0.420292097	45765.47491
0.422138821	40547.82843
0.423985523	34456.67525
0.425832204	26574.99846
0.427749888	19627.87629
0.429596523	14100.07621
0.431443137	9652.695131
0.433289729	6844.711061
0.435207319	4634.110136
0.437053865	3224.854191
0.438900389	2626.956716
0.440746889	2006.395652
0.442664385	1575.033433
0.44451084	1504.980902
0.446357272	1224.02604
0.44820368	1075.673961
0.45012108	881.1593811
0.451967442	775.3558812
0.45381378	931.1825512
0.455660095	676.1196906
0.457577397	887.1114642
0.459423664	599.0607641
0.461269907	686.1645458
0.463187135	624.683727
0.465033329	589.343491
0.4668795	566.2603156
0.468725647	547.4642353
0.470642774	374.5854738
0.472488871	407.6900667
0.474334945	502.2480782
0.476180993	370.2482427
0.478098018	261.3974398
0.479944017	235.9629761
0.481789991	169.224167
0.48363594	353.7085573
0.485552861	173.1405735
0.487398759	112.4628793
0.489244632	115.3126921
0.49109048	61.72941119
0.493007296	302.2356619
0.494853092	73.85516032
0.496698863	163.1148098
0.498544609	155.0307718
0.500461317	82.05634577
0.50230701	107.3137022
0.504152677	-3.73409224
0.505998318	-49.07642833
0.507914918	28.69009772
0.509760506	41.77778034
0.511606068	54.59991981
0.513522585	169.5282586
0.515368093	42.83626247
0.517213574	144.9049607
0.519059029	-17.25735374
0.520975434	83.68449562
0.522820834	132.0764898
0.524666208	61.26203744
0.526511554	52.24907393
0.528427846	-16.65835761
0.530273137	20.94838256
0.532118401	181.3804288
0.533963637	-96.35445275
0.535879815	194.0217079
0.537724995	69.97049359
0.539570147	85.77579937
0.541415272	76.44530434
0.543331333	162.2358092
0.545176401	165.6522125
0.547021441	286.9560664
0.548866452	95.15500223
0.550782396	259.4894817
0.55262735	232.4981457
0.554472275	314.425032
0.556317172	265.2777441
0.558232996	287.2851977
0.560077834	289.0102354
0.561922643	258.6841735
0.563838377	258.5303872
0.565683127	256.1233526
0.567527848	275.6836323
0.56937254	184.2115887
0.571288151	161.9182655
0.573132783	163.3812505
0.574977386	133.8128094
0.576821959	122.2132341
0.578737446	211.7887251
0.580581958	212.1265813
0.582426441	140.4341813
0.584270894	3.711811764
0.586186255	-42.83898657
0.588030646	23.37843565
0.589875007	-19.43324655
0.591719337	61.72624993
0.593634572	106.0539859
0.59547884	148.1556052
0.597323078	14.22925933
0.599167285	136.275229
0.60108239	23.4862726
0.602926534	94.47667564
0.604770647	102.4402441
0.606614729	-11.62274325
0.608529704	-84.52365432
0.610373722	160.3600877
0.612217708	16.21811939
0.614132584	83.23608325
0.615976506	72.04256459
0.617820397	103.8241782
0.619664256	62.58120095
0.621578998	-68.50454507
0.623422792	48.20320671
0.625266553	12.88720765
0.627110283	-17.45226615
0.629024891	48.36296047
0.630868554	-88.02351125
0.632712185	11.56738031
0.634555783	210.1359107
0.636470255	54.85678119
0.638313786	92.38058192
0.640157285	175.8828579
0.642000751	142.3638843
0.643915085	320.9950614
0.645758483	266.4336228
0.647601848	236.8517699
0.64944518	233.2497774
0.651359374	301.7959171
0.653202637	311.1537214
0.655045867	403.4922206
0.656959955	388.9774461
0.658803116	383.2774423
0.660646243	485.5589671
0.662489336	570.8222949
0.664403282	798.2306305
0.666246305	596.4577136
0.668089294	847.6674328
0.669932249	1016.860062
0.671846051	1158.196152
0.673688935	1477.354794
0.675531785	1745.497179
0.6773746	1884.62358
0.679288255	2548.892067
0.681130999	3040.986736
0.682973708	3537.066254
0.684816382	4249.130896
0.68672989	4967.336418
0.688572491	5997.371582
0.690415058	6735.392702
0.692257588	7279.40005
0.694170948	7509.547245
0.696013406	6872.52737
0.697855828	6557.494555
0.699698214	5938.449075
0.701611423	4941.542579
0.703453735	4293.472129
0.705296012	3580.389844
0.707209107	2817.446008
0.709051309	2252.340448
0.710893475	1723.223885
0.712735604	1317.096592
0.714648545	1087.107188
0.716490599	996.9588725
0.718332617	703.8006592
0.720174597	773.6328218
0.722087384	635.6024819
0.723929289	505.415873
0.725771156	390.2204711
0.727612986	354.0165496
0.729525616	423.9499069
0.73136737	430.7294656
0.733209086	321.5013357
0.735050764	326.2657908
0.736963236	411.1674774
0.738804837	287.9176641
0.7406464	219.6612666
0.742487925	238.3985584
0.744400237	254.2732058
0.746241684	128.9984803
0.748083092	103.718275
0.749924462	150.4328631
0.751836613	91.28510258
0.753677904	259.9899244
0.755519157	266.6903706
0.757431185	158.5288034
0.759272358	337.2211767
0.761113492	220.910005
0.762954587	210.5955618
0.764866451	262.4197012
0.766707466	236.0994357
0.768548441	220.7767294
0.770389376	247.4518557
0.772301075	339.2663318
0.774141929	264.9378864
0.775982744	334.608104
0.777823519	339.2772561
0.77973505	380.0865921
0.781575743	361.7539942
0.783416396	325.4206104
0.785257008	511.0864857
0.787168371	510.89262
0.7890089	576.5571239
0.79084939	532.2210231
0.792689838	706.8843626
0.79460103	789.6880555
0.796441395	856.350393
0.79828172	938.0123071
0.800192782	1053.814664
0.802033023	1296.475854
0.803873222	1378.136757
0.80571338	1565.797418
0.807624269	2001.598665
0.809464342	2075.258971
0.811304373	2376.919171
0.813144363	2585.57931
0.815055077	3303.380207
0.816894981	3751.040361
0.818734843	4457.70059
0.820574663	5550.360939
0.822485201	6666.162246
0.824324935	7600.822978
0.826164626	8694.483967
0.828004275	9839.145257
0.829914634	10256.94773
0.831754196	10406.60978
0.833593715	9906.272257
0.835433191	9020.93522
0.837343371	8289.739624
0.839182759	6914.403709
0.841022105	5967.068413
0.842861406	4682.733779
0.844771405	3799.540872
0.846610618	3080.20773
0.848449788	2440.875387
0.850359649	2055.685003
0.852198729	1742.354429
0.854037766	1371.024791
0.855876759	1089.696133
0.857786435	926.5097676
0.859625338	701.183248
0.861464197	793.8578453
0.863303011	660.5336043
0.865212502	455.3520162
0.867051225	506.030282
0.868889904	381.7098456
0.870728538	460.390752
0.872637842	431.2147008
0.874476384	421.898483
0.876314882	318.5837441
0.878153334	275.2705288
0.880062449	404.1007738
0.881900809	254.7908033
0.883739124	346.4824927
0.885577393	229.1758869
0.887486317	247.013187
0.889324494	73.71019486
0.891162624	286.4090436
0.893071404	170.2521523
0.894909441	210.9548924
0.896747431	152.6596095
0.898585376	203.3663485
0.900493962	139.2178425
0.902331812	219.9288417
0.904169616	293.641999
0.906007374	66.35735917
0.907915765	174.2179974
0.909753427	239.9379867
0.911591042	159.660315
0.91342861	290.3850272
0.915336805	376.2555686
0.917174277	298.9852788
0.919011702	278.717509
0.92084908	410.452304
0.922757076	425.3335076
0.924594358	379.0736696
0.926431591	378.8165325
0.928268777	482.5621411
0.930176573	458.4547658
0.932013662	559.2061103
0.933850702	606.9603367
0.935687694	693.7174898
0.937595289	706.6222945
0.939432183	936.3855523
0.941269029	918.151873
0.943176471	1151.066342
0.945013218	1384.839045
0.946849916	1303.614947
0.948686566	1716.394093
0.950593804	1976.322071
0.952430353	2293.107968
0.954266854	2821.897245
0.956103306	3251.689946
0.958010338	4098.632194
0.959846689	4421.432015
0.961682991	5387.235398
0.963519243	6128.042386
0.965426068	6522.999661
0.967262219	6649.814138
0.96909832	7061.632356
0.970934371	6636.454362
0.972840987	6211.427423
0.974676936	5415.257286
0.976512836	4733.091072
0.978348684	4133.928825
0.98025509	3313.918432
0.982090836	2950.764412
0.983926531	2337.614495
0.985832777	1817.61705
0.987668369	1558.475638
0.98950391	1240.338465
0.991339401	1077.205577
0.993245433	872.2260069
0.995080819	676.1019917
0.996916154	609.9823971
0.998751438	636.8672682
1.000657255	517.9063319
1.002492434	516.8004446
1.004327561	541.699159
1.006162637	359.6025199
1.008068237	311.660976
1.009903207	303.5739474
1.011738125	288.4917013
1.013572991	260.4142827
1.015478373	145.4928901
1.017313132	285.4254507
1.019147839	125.3629749
1.020982494	258.3055074
1.022887656	214.4050248
1.024722203	54.35790542
1.026556698	105.3159305
1.028461694	138.4316804
1.03029608	81.400331
1.032130414	197.3742622
1.033964694	175.3535188
1.035869468	125.4915084
1.03770364	210.4817593
1.039537758	7.47747181
1.041371823	38.47869061
1.043276372	198.6396785
1.045110328	82.6522605
1.046944229	83.6704849
1.048778077	244.6943965
1.0506824	293.8791416
1.052516138	190.9147852
1.054349822	233.9562521
1.056183451	234.0035873
1.058087547	393.2128482
1.059921065	228.2722735
1.061754529	357.3376263
1.063587938	458.4088667
1.065491805	497.6428822
1.067325102	260.7260009
1.069158344	417.8148862
1.070991532	610.9094982
1.072895168	520.167614
1.074728243	672.2737764
1.076561262	877.3855445
1.078464724	660.6613481
1.08029763	791.7844199
1.082130481	967.9129763
1.083963276	873.0469775
1.085866504	1051.345699
1.087699186	1250.490676
1.089531811	1464.640977
1.09136438	1767.796561
1.093267373	1958.117526
1.095099828	2342.283758
1.096932226	2647.455154
1.098764568	3180.631672
1.100667324	3491.974205
1.102499551	3894.161044
1.10433172	4038.352884
1.106163833	4001.549686
1.108066351	3808.913113
1.109898348	3748.119907
1.111730287	3490.331543
1.113562169	3060.547979
1.115464448	2533.931625
1.117296213	2290.157726
1.119127921	2093.388506
1.121030018	1641.786921
1.122861608	1162.027118
1.12469314	1056.271875
1.126524614	839.5211517
1.128426469	713.9386025
1.130257825	572.196968
1.132089123	537.4597319
1.133920362	453.7268542
1.135821973	415.1626671
1.137653093	267.4385507
1.139484155	381.7186716
1.141315159	210.0029902
1.143216523	313.4564904
1.145047406	240.7492423
1.146878231	174.0460707
1.148708996	158.3469357
1.150610113	1.817448592
1.152440758	69.12641898
1.154271344	113.439305
1.15610187	50.75606688
1.158002737	61.24291764
1.159833142	3.567456839
1.161663487	141.8957508
1.163564167	122.3944491
1.16539439	45.73027366
1.167224552	-14.93026806
1.169054655	162.4127841
1.170955083	-30.07336207
1.172785063	6.276892728
1.174614983	-15.36937964
1.176444842	19.98778099
1.178345016	10.51611562
1.180174752	15.88015091
1.182004427	35.24749815
1.183834041	35.61811751
1.18573396	-31.83974179
1.18756345	-4.462575742
1.189392879	48.91774137
1.191222246	60.30116971
1.193121909	93.85644176
1.194951151	70.24608883
1.196780332	277.6387261
1.198609451	63.03431366
1.200508855	63.60204233
1.202337849	130.0035207
1.20416678	176.4078283
1.205995649	157.8149254
1.207894794	216.394436
1.209723537	224.8070958
1.211552217	289.2224241
1.213451165	204.8103543
1.215279719	216.2309987
1.217108209	212.6541904
1.218936637	348.0798895
1.220835323	490.6784193
1.222663623	459.1091065
1.22449186	645.5421803
1.226320034	767.9776006
1.228218455	862.5860551
1.230046501	1118.026136
1.231874482	1091.468442
1.233702401	1280.912933
1.235600557	1473.530638
1.237428345	1671.979462
1.239256071	1751.43035
1.241083732	2020.883264
1.24298162	2063.509544
1.244809151	2053.966461
1.246636618	2058.425283
1.248464021	1570.885968
1.250361641	1676.520148
1.252188912	1441.98451
1.254016119	1308.450614
1.255913535	1064.090294
1.257740611	882.559828
1.259567622	797.0309838
1.261394568	611.5037216
1.263291712	697.1501195
1.265118525	479.6259588
1.266945274	485.103259
1.268771957	472.5819803
1.270668828	400.2344217
1.272495378	382.7159165
1.274321862	215.1987115
1.276148281	338.6827666
1.278044877	299.3405766
1.279871161	239.8270773
1.28169738	239.3147172
1.283523533	-41.19654354
1.285419853	191.4659604
1.287245871	75.95681718
1.289071822	133.4486523
1.290897708	172.9414258
1.292793749	94.60794893
1.294619499	195.1025121
1.296445182	191.5978926
1.298341013	1.266994895
1.30016656	26.7639183
1.301992041	225.261538
1.303817454	28.7598143
1.305713004	3.431753336
1.30753828	141.9312445
1.309363489	58.43127106
1.31118863	69.93179326
1.313083898	151.6058943
1.314908902	228.1073034
1.316733838	113.6090871
1.318558706	-11.88879449
1.32045369	40.78679388
1.32227842	107.2894712
1.324103081	80.79236222
1.325927675	1.295427062
1.327822373	171.971828
1.329646827	142.4751238
1.331471213	172.9784724
1.33329553	132.4818339
1.335189941	145.1583726
1.337014118	144.6616371
1.338838227	117.1647935
1.34073242	96.84099114
1.342556388	89.34380379
1.344380287	185.8463873
1.346204117	172.3487017
1.34809802	282.0238547
1.349921708	220.5254975
1.351745327	210.0267502
1.353568876	229.527573
1.355462488	279.2010066
1.357285895	154.7008297
1.359109232	319.2001018
1.360932499	287.6987832
1.362825818	448.3698227
1.364648942	548.8671764
1.366471996	490.3638182
1.368294979	620.8597083
1.370188003	652.527679
1.372010843	793.0219135
1.373833612	861.5152753
1.375656311	898.0077245
1.377549038	1144.671952
1.379371592	1011.162417
1.381194076	1026.651849
1.383016488	1080.140208
1.384908917	1013.800016
1.386731184	1034.286063
1.388553379	815.7709156
1.390445583	683.4269553
1.392267633	716.9092493
1.394089611	684.3902277
1.395911517	429.8698508
1.39780342	488.5202897
1.399625179	370.9970264
1.401446867	412.4722867
1.403268482	293.9460306
1.405160083	162.590194
1.406981551	285.0607237
1.408802947	258.5296159
1.41062427	207.996831
1.412515567	222.6340442
1.414336742	130.097717
1.416157844	198.5595916
1.417978873	45.01962809
1.419869864	119.6492162
1.421690744	190.1053825
1.423511552	128.5595896
1.425332285	82.01179771
1.42722297	126.6330861
1.429043554	150.081096
1.430864064	178.5269859
1.432754516	101.1415849
1.434574877	-41.41697021
1.436395163	39.02223359
1.438215376	163.4591565
1.440105518	118.0642733
1.441925579	20.49642325
1.443745567	96.92617119
1.445565479	13.35347732
1.44745531	133.9484373
1.449275071	34.37064245
1.451094758	71.79028478
1.45291437	19.20732441
1.454803887	131.7914527
1.456623347	35.20306338
1.458442731	48.61195034
1.46026204	216.0180737
1.462151243	122.5906955
1.463970399	23.99106201
1.465789479	72.38854383
1.467608484	-4.216898842
1.469497371	178.3435418
1.471316222	35.73201431
1.473134997	110.1174412
1.475023645	138.6682722
1.476842265	58.04736752
1.478660809	102.4232962
1.480479278	58.79601851
1.482367606	79.3334859
1.484185919	200.6995486
1.486004156	142.0622838
1.487822316	79.42165163
1.489710324	124.9450807
1.491528327	2.297460972
1.493346254	77.64635288
1.495164104	192.9917166
1.49705179	193.5004325
1.498869483	248.8384807
1.500687099	166.1728804
1.502504638	163.5036074
1.504392	167.9970005
1.506209381	138.3202038
1.508026684	322.6396984
1.509843909	307.9554727
1.511730946	164.433288
1.513548013	333.7414423
1.515365002	297.0458407
1.517181914	217.3464714
1.519068623	215.8085108
1.520885375	336.1014253
1.522702049	323.3905367
1.524588511	245.840576
1.526405025	284.1218986
1.52822146	227.3993825
1.530037817	244.6730161
1.53192395	216.1069323
1.533740145	180.3726809
1.535556262	204.6345435
1.5373723	202.8925086
1.539258101	150.3101036
1.541073978	72.56008733
1.542889775	243.8061379
1.544705492	63.04824363
1.546590961	54.4493194
1.548406516	113.6833475
1.550221992	175.9133953
1.552037388	40.13945092
1.553922522	118.5238093
1.555737755	25.74169107
1.557552908	93.95554521
1.55936798	80.16536004
1.561252778	93.53280295
1.563067687	47.73434757
1.564882516	50.93181735
1.56676706	87.28640278
1.568581724	88.4755299
1.570396307	66.66054664
1.57221081	88.84144128
1.574095015	77.17876408
1.575909353	108.3512198
1.577723609	62.51951787
1.579537784	38.68364662
1.581421649	137.0035087
1.583235658	83.1591022
1.585049586	162.3104909
1.586863432	136.457663
1.588746955	95.75986618
1.590560634	89.89840675
1.592374232	27.03269522
1.594187747	115.1627199
1.596070927	193.4470662
1.597884275	74.56836303
1.599697541	110.6853605
1.601510724	215.798047
1.603393558	59.06433827
1.605206574	210.1682006
1.607019507	11.26771643
1.60890208	102.5202928
1.610714844	136.6109121
1.612527525	44.69714919
1.614340123	117.7789925
1.616222349	92.01316669
1.618034777	65.08601715
1.619847123	70.15443827
1.621659385	11.21841833
1.623541261	127.4339922
1.625353352	81.48888315
1.62716536	93.53929748
1.628977284	131.5852235
1.630858809	189.781999
1.632670562	257.8187396
1.634482231	195.8509564
1.636293816	153.8786377
1.638174989	300.0564167
1.639986402	262.0748162
1.64179773	187.0886447
1.643608975	186.0978904
1.645489793	274.2564748
1.647300864	303.2563425
1.649111851	240.2515919
1.650992401	368.3956041
1.652803215	409.381403
1.654613944	323.3625481
1.656424587	331.3390277
1.65830478	425.4634981
1.66011525	352.4304309
1.661925634	377.3926626
1.663735932	424.3501815
1.665615767	433.4549121
1.667425891	334.402788
1.669235928	350.3459156
1.67104588	362.2842831
1.672925355	420.3690757
1.674735131	322.297704
1.676544822	260.2215366
1.678354426	302.1405621
1.680233538	292.2052186
1.682042966	302.1144084
1.683852307	286.0187554
1.685661562	272.9182479
1.687540311	294.9625703
1.689349389	346.8521309
1.691158379	262.7368014
1.693036854	252.7656941
1.694845667	269.6403603
1.696654393	259.510101
1.698463031	261.3749044
1.70034114	270.3831157
1.7021496	395.2378185
1.703957973	229.0875484
1.705766257	295.9322938
1.707643998	331.9196257
1.709452104	306.7541742
1.711260122	242.5837026
1.713068051	257.4081993
1.714945423	254.3744537
1.716753172	263.1886571
1.718560834	279.9977933
1.720368406	374.8018505
1.722245408	281.7468292
1.7240528	299.5404969
1.725860103	366.32905
1.727667318	400.1124769
1.729543946	260.0359819
1.731350979	365.808923
1.733157923	363.5767023
1.734964778	335.3393082
1.736841033	396.2411414
1.738647705	427.9931652
1.740454288	393.7399799
1.742330261	307.625377
1.744136661	393.3615372
1.745942972	519.0924529
1.747749192	337.8181123
1.749624788	513.6814904
1.751430825	440.396399
1.753236772	445.1060158
1.755042629	446.8103291
1.756917846	636.6514902
1.758723518	558.3449564
1.7605291	475.0330835
1.762334592	564.71586
1.764209429	659.5346058
1.766014735	512.2064388
1.76781995	653.8728856
1.769625075	687.5339345
1.771499531	700.330067
1.773304469	898.9800761
1.775109316	831.6246517
1.776914072	950.2637821
1.778788145	1044.037103
1.780592714	1172.665098
1.782397192	1218.287611
1.784270975	1312.043639
1.786075266	1459.654944
1.787879464	1542.260733
1.789683571	1601.860994
1.791556969	1653.593863
1.793360887	1705.182819
1.795164713	1687.766212
1.796968447	1762.34403
1.798841458	1734.053542
1.800645003	1665.619959
1.802448455	1652.180764
1.804251815	1507.735948
1.806124436	1480.421905
1.807927607	1362.965591
1.809730684	1454.503619
1.811533668	1271.035978
1.813405899	1175.698182
1.815208692	1051.218947
1.817011393	1110.734006
1.818814	966.243349
1.820685838	1109.881603
1.822488254	1021.379255
1.824290576	832.8711556
1.826162119	876.4912585
1.827964249	943.9713963
1.829766286	788.4457461
1.831568228	969.9142962
1.833439376	796.510101
1.835241126	939.9667924
1.837042781	936.4176486
1.838844342	775.8626579
1.840715093	822.4339664
1.842516461	790.8670208
1.844317734	733.2941926
1.846118912	809.7154703
1.847989266	825.2620845
1.84979025	891.6713109
1.851591139	835.0746077
1.853391932	815.471963
1.855261886	857.9936847
1.857062485	773.3788925
1.858862989	709.7581234
1.860663396	767.1313656
1.862532949	806.6279968
1.864333161	960.9889986
1.866133278	691.3439913
1.868002528	670.8216628
1.869802448	787.1644089
1.871602272	891.5011486
1.873402	876.8318829
1.875270846	793.2843671
1.877070377	872.6028626
1.878869812	902.9153555
1.88066915	922.2218469
1.88253759	925.6491597
1.88433673	973.94342
1.886135774	959.2316816
1.88793472	1142.513945
1.889802754	1119.916103
1.891601502	1161.186143
1.893400152	1125.450189
1.895198705	1109.708241
1.89706633	1118.085259
1.898864684	1174.331095
1.900662941	1217.57094
1.902461099	1218.804794
1.904328314	1392.156689
1.906126273	1435.378336
1.907924134	1633.593996
1.909721896	1557.803669
1.911588699	1828.130456
1.913386261	1908.32793
1.915183725	1946.51942
1.917050217	2232.827327
1.918847479	2255.006623
1.920644643	2502.179938
1.922441708	2745.347273
1.924307786	2887.630101
1.926104649	3029.78525
1.927901412	3208.934422
1.929698077	3151.077619
1.931563739	3214.335383
1.9333602	3296.466401
1.935156563	3184.591446
1.936952825	3073.710518
1.93881807	3009.943235
1.940614129	2843.050137
1.942410089	2668.151069
1.944205948	2593.246034
1.946070773	2579.453719
1.947866428	2234.53652
1.949661983	2186.613356
1.951457438	2084.684228
1.953321842	2041.866897
1.955117092	1804.925613
1.956912241	1952.978368
1.958776328	1789.142227
1.960571272	1925.182832
1.962366115	1597.217478
1.964160856	1631.246167
1.96602452	1447.385038
1.967819055	1485.401585
1.969613489	1346.412177
1.971407822	1368.416815
1.97327106	1306.530715
1.975065186	1324.523219
1.97685921	1268.509771
1.978653133	1323.490374
1.980515944	1264.579318
1.982309659	1273.547795
1.984103272	1415.510324
1.985896782	1181.466907
1.987759165	1165.530912
1.989552467	1278.475376
1.991345667	1297.413897
1.993138764	1104.346475
1.995000718	1120.385556
1.996793605	1276.306024
1.99858639	1257.220552
2.00044802	1300.240892
2.002240595	1160.143315
2.004033067	1211.039801
2.005825436	1137.930352
2.007686633	1175.925796
2.009478791	1287.804249
2.011270846	1212.67677
2.013062797	1317.543358
2.01492356	1259.513922
2.0167153	1298.368421
2.018506936	1345.216991
2.020298468	1241.059633
2.022158796	1248.005334
2.023950116	1410.835894
2.025741332	1381.660528
2.027532443	1451.479239
2.029392334	1505.400092
2.031183232	1499.206728
2.032974026	1543.007443
2.034764716	1666.802238
2.036624167	1656.698258
2.038414643	1636.480987
2.040205014	1765.257797
2.042064135	1847.135146
2.043854291	1961.899896
2.045644343	1966.658732
2.047434289	2059.411654
2.049292968	2177.264198
2.051082699	2414.005068
2.052872325	2588.740026
2.054661845	2773.469074
2.056520081	2937.296831
2.058309385	3084.013834
2.060098583	3223.72493
2.061887676	3305.43012
2.063745467	3372.233105
2.065534343	3540.926258
2.067323112	3494.613507
2.069111775	3613.294854
2.07096912	3726.073083
2.072757566	3474.742401
2.074545905	3328.405819
2.076334138	3355.063339
2.078191035	3007.816828
2.079979049	3069.462326
2.081766957	2869.101928
2.083554757	2737.735636
2.085411205	2614.464401
2.087198786	2478.086095
2.08898626	2348.701897
2.090842369	2260.412071
2.092629624	2126.015865
2.094416771	2012.613769
2.09620381	2029.205786
2.098059467	1819.891264
2.099846286	1838.471281
2.101632997	1685.045412
2.103419599	1709.613659
2.105274803	1542.274457
2.107061185	1633.830712
2.108847458	1586.381085
2.110633623	1497.925577
2.112488371	1522.561712
2.114274314	1507.09422
2.116060149	1315.62085
2.117845874	1399.141603
2.119700166	1434.75309
2.121485669	1244.261866
2.123271063	1284.764769
2.125056347	1339.261799
2.126910181	1360.848653
2.128695242	1371.333714
2.130480194	1312.812905
2.132333682	1275.381237
2.13411841	1348.848465
2.135903029	1359.309826
2.137687537	1269.76532
2.139540564	1325.309048
2.141324848	1388.752587
2.143109021	1487.190262
2.144893085	1309.622075
2.146745649	1486.141215
2.148529487	1395.56108
2.150313215	1223.975086
2.152096832	1429.383233
2.153948932	1282.877801
2.155732323	1367.274008
2.157515603	1412.66436
2.159298772	1417.048856
2.161150407	1333.518868
2.162933349	1373.891433
2.16471618	1375.258145
2.166498899	1377.619007
2.168350067	1396.064478
2.170132559	1446.413415
2.171914939	1579.756504
2.173765754	1448.183523
2.175547906	1498.514694
2.177329946	1655.840019
2.179111874	1628.159499
2.18096222	1794.562006
2.182743919	1724.869576
2.184525506	1781.171305
2.186306981	1950.467193
2.188156854	1968.845203
2.189938099	2012.129188
2.191719231	2119.407336
2.193500251	2381.679646
2.195349652	2381.033176
2.197130441	2387.293592
2.198911117	2603.548173
2.20069168	2645.796922
2.202540606	2575.125988
2.204320938	2680.362849
2.206101156	2639.59388
2.207881261	2791.819082
2.209729711	2392.1237
2.211509584	2537.337022
2.213289343	2385.544518
2.215137434	2311.830752
2.21691696	2312.026375
2.218696373	2246.216173
2.220475671	2106.40015
2.222323283	1946.661963
2.224102349	1889.834074
2.225881299	1735.000364
2.227660136	1642.160836
2.229507267	1548.398246
2.23128587	1522.54686
2.233064357	1486.689658
2.23484273	1454.826641
2.236689379	1342.039662
2.238467517	1332.164795
2.24024554	1195.284115
2.242023447	1147.397625
2.243869613	1200.586274
2.245647285	1116.687941
2.247424842	1208.783799
2.249202282	1062.873851
2.251047963	1087.038143
2.252825168	1079.11636
2.254602256	966.1887717
2.256447572	984.3347495
2.258224424	982.3953325
2.260001159	1037.450114
2.261777778	867.4990949
2.263622606	964.6207443
2.265398988	958.6579038
2.267175253	906.6892657
2.268951401	901.7148308
2.270795739	934.8121678
2.27257165	904.8259193
2.274347443	870.833877
2.276123119	851.8360416
2.277966967	858.9090822
2.279742404	814.8994411
2.281517724	869.8840099
2.283292926	903.8627895
2.285136281	809.9115496
2.286911244	786.8785305
2.288686089	884.8397177
2.290460816	867.7950417
2.292303677	952.8186864
2.294078164	893.7558666
2.295852532	834.6517962
2.297626783	893.3519318
2.299469148	811.1805442
2.301243157	941.5348697
2.303017048	952.155931
2.30485904	878.3513941
2.306632689	920.820066
2.308406219	781.0581749
2.31017963	1162.820071
2.312021124	1243.996171
2.313794293	905.0870943
2.315567342	954.0944168
2.317340273	1194.269168
2.319181267	1329.452477
2.320953954	834.4767998
2.322726522	1118.081568
2.32449897	1442.614149
2.326339463	1152.510269
2.328111667	1188.296878
2.329883751	1267.556447
2.331655715	1288.941316
2.333495705	1293.222727
2.335267425	1336.059363
2.337039024	1372.0843
2.338810503	1355.926783
2.340649988	1395.800374
2.342421222	1319.594259
2.344192335	1313.38238
2.34603144	1436.233797
2.347802306	1266.01146
2.349573052	1208.784073
2.351343677	1284.551664
2.353182275	1168.381953
2.354952653	1152.139393
2.35672291	1082.891894
2.358493046	1046.639486
2.360331135	1090.449126
2.362101023	967.1867952
2.363870789	995.9196389
2.365640434	856.6476851
2.367478013	812.4371464
2.369247409	795.1554989
2.371016684	782.8691382
2.372785836	758.5780922
2.374622903	747.3478458
2.376391807	652.0473349
2.378160587	761.7422231
2.379929246	599.4325382
2.3817658	667.183055
2.383534209	603.8641341
2.385302494	543.5407246
2.387138661	618.2770783
2.388906697	527.944605
2.390674609	584.6077276
2.392442399	501.2664738
2.39427805	413.9844156
2.396045588	532.6343269
2.397813003	495.2799462
2.399580294	505.9213015
2.401415428	569.6213023
2.403182467	464.2540515
2.404949383	428.882621
2.406716175	543.5070387
2.40855079	465.1895694
2.410317329	424.8056099
2.412083744	438.417583
2.413850036	428.0255166
2.415684129	404.6910479
2.417450167	433.2908331
2.41921608	418.8866632
2.420981869	397.478566
2.422815441	334.1275688
2.424580975	309.7115521
2.426346385	278.2916925
2.428179563	389.92857
2.429944718	350.500963
2.431709748	335.0695977
2.433474653	320.6345019
2.435307306	365.2556759
2.437071955	390.8130616
2.438836479	311.3668011
2.440600877	417.9169224
2.442433004	312.5228638
2.444197146	349.0656954
2.445961162	277.6049932
2.447725053	281.140785
2.449556651	415.7319646
2.451320285	347.2606956
2.453083792	331.786005
2.454847173	391.3079207
2.456678242	390.8848093
2.458441365	398.3998931
2.460204362	436.9116675
2.461967232	452.4201605
2.46379777	459.9832289
2.465560382	312.4851188
2.467322866	393.9838116
2.469153004	444.5367925
2.47091523	449.0290544
2.472677328	461.5182038
2.474439299	423.0042684
2.476268904	405.5442542
2.478030615	437.0241167
2.479792199	405.500979
2.481553655	355.9748688
2.483382724	382.5023303
2.485143919	304.9702469
2.486904987	316.4352755
2.488665926	368.8974438
2.490494459	371.4128519
2.492255137	333.8692759
2.494015687	303.3229242
2.495776109	270.7738245
2.497604103	304.2776499
2.499364262	205.7230347
2.501124293	269.165756
2.502884196	234.6058417
2.50471165	264.0985553
2.506471289	175.5333543
2.5082308	229.9656021
2.509990181	243.3953264
2.511817094	225.8773991
2.513576212	220.3020657
2.5153352	154.7242933
2.517161705	167.1986703
2.518920429	249.6160123
2.520679024	177.0309998
2.522437489	125.4436606
2.524263449	193.9082217
2.52602165	68.31622581
2.52777972	215.7219877
2.529537659	202.1255351
2.531363075	141.5807512
2.533120749	238.9798707
2.534878293	185.3768603
2.536635706	127.7717477
2.538460574	159.2180895
2.540217722	147.6087779
2.541974738	188.9974486
2.543731624	135.3841294
2.545555943	202.8220678
2.547312561	146.2047784
2.549069049	167.5855836
2.550825405	116.9645112
2.552649174	115.394517
2.554405263	89.76970322
2.556161219	135.1430963
2.557984574	115.5674441
2.559740262	130.9372681
2.561495819	139.3053833
2.563251244	50.6718177
2.565074045	136.089058
2.566829201	110.452152
2.568584225	70.81364968
2.570339116	133.1735787
2.572161363	107.5841823
2.573915985	66.94099921
2.575670474	80.29632099
2.577424831	62.65015743
2.579246522	106.0545027
2.581000608	29.40534106
2.582754561	68.75472331
2.584508381	92.10265904
2.586329515	96.50091772
2.588083064	62.84593455
2.589836479	104.1895341
2.591589761	105.5317259
2.593410336	107.9240608
2.595163346	118.2634129
2.596916223	83.6013865
2.598736376	67.98937189
2.60048898	35.32456526
2.60224145	38.65840936
2.603993786	113.9909138
2.605813378	53.37326048
2.607565441	119.7030623
2.609317369	78.03154629
2.611069163	75.35869242
2.612888192	57.73532645
2.614639712	156.0588592
2.616391097	98.3778836
2.618142348	162.6835784
2.619960812	95.99321945
2.621711788	108.1133735
2.623462629	103.8254113
2.625213335	122.4340392
2.627031232	136.0756562
2.628781663	116.2653196
2.630531958	101.8046335
2.632282117	102.1593702
2.634099447	20.8751425
2.63584933	-1.027059782
2.637599078	-109.9702753
2.63941598	-93.21687535
2.64116545	236.0619898
2.642914785	222.446699
2.644663984	65.17498732
2.646480315	126.475709
2.648229236	-423.3370199
2.649978021	-167.0978188
2.651726669	623.9537441
2.653542428	137.8577717
2.655290798	-256.6054651
2.657039031	-58.5627464
2.658787128	206.2137431
2.660602314	-140.8957482
2.662350131	167.1895803
2.664097811	-60.11432795
2.665845354	35.57904476
2.667659965	73.54595965
2.669407228	-51.34131506
2.671154354	15.75670325
2.672901343	155.8339105
2.674715377	232.5583492
2.676462085	202.8627458
2.678208655	128.9658246
2.680022254	60.64095433
2.681768543	106.002549
2.683514694	104.3066021
2.685260706	59.59339783
2.687073727	62.92407941
2.688819458	18.20346817
2.69056505	19.48174324
2.692310503	-35.24088992
2.694122943	92.08470133
2.695868114	5.360343889
2.697613147	-2.364838812
2.69935804	-18.09083689
2.701169898	62.23131244
2.702914508	18.50368212
2.704658979	27.77526568
2.706403311	25.04607275
2.708214584	43.36494545
2.709958632	31.63419942
2.71170254	84.90270611
2.713446309	22.17047513
2.715256997	41.48623402
2.717000481	32.7525291
2.718743825	29.01811571
2.720487028	10.28300347
2.72229713	-40.40418861
2.724040048	49.85930435
2.725782826	11.12212768
2.727592486	-33.56717732
2.729334978	-15.30568924
2.731077329	-14.04484159
2.73281954	29.21537525
2.73462861	8.52340461
2.736370533	50.78236534
2.738112316	-38.95927552
2.739853958	9.298491634
2.741662437	-14.39598182
2.743403792	9.860608366
2.745145005	-21.88336422
2.746886077	-57.62788996
2.748693963	42.6752966
2.750434747	8.929673039
2.752175389	40.18352553
2.753915889	-28.56313631
2.755723181	50.73787309
2.757463392	51.99019258
2.759203462	47.24202695
2.760943389	36.49338581
2.762750086	38.79238087
2.764489723	21.0428002
2.766229218	4.292773237
2.768035466	52.59036009
2.769774671	9.839453149
2.771513733	8.088129121
2.773252652	97.33639762
2.775058302	27.63225548
2.77679693	34.87972315
2.778535415	13.12681256
2.780273757	76.37353332
2.782078807	69.66782501
2.783816858	30.91382408
2.785554765	26.15948372
2.787292528	53.40481355
2.789096977	26.69770189
2.790834448	-46.05761083
2.792571776	-58.81322416
2.794308959	31.43087152
2.796112805	-10.27748066
2.797849696	50.96605162
2.799586442	8.209322114
2.801323044	-27.54765956
2.803126286	9.742910578
2.804862594	5.985444651
2.806598758	-25.77224423
2.808401544	33.51762241
2.810137413	-47.24049118
2.811873137	64.00120148
2.813608717	-33.75728998
2.815410896	-23.4682157
2.81714618	-13.22705273
2.81888132	-21.98604467
2.820616314	-16.74518192
2.822417885	30.54326284
2.824152583	-39.21614083
2.825887135	27.02433941
2.827621543	11.26471317
2.829422504	9.552691221
2.831156614	7.792877708
2.832890579	-59.96701307
2.834624397	-14.7269715
2.836424747	-14.43929732
2.838158268	27.80063612
2.839891643	3.040531114
2.841624872	-45.71960271
2.843424609	3.567930418
2.845157539	37.80776761
2.846890323	23.04760518
2.848689598	-14.66486047
2.850422083	50.57500766
2.852154422	-50.18509461
2.853886613	8.054842337
2.855685272	-25.65747903
2.857417164	70.58256762
2.859148909	20.82268269
2.860880507	16.06287581
2.862678549	19.35086155
2.864409847	-21.40875648
2.866140997	74.83173273
2.867871999	18.0723388
2.869669422	-9.63920551
2.871400124	45.60166856
2.873130677	95.8426887
2.874861083	74.08386454
2.876657886	53.37295299
2.87838799	97.61447597
2.880117946	33.85618384
2.881847753	5.098086232
2.883643935	-17.61202972
2.88537344	66.63029896
2.887102796	67.87285136
2.888898509	32.16344134
2.890627562	75.40647958
2.892356467	27.64977075
2.894085223	44.89332447
2.895880311	43.18499538
2.897608763	-1.570885916
2.899337066	82.67352455
2.901065219	40.91823639
2.902859682	49.21115106
2.904587531	63.45650702
2.90631523	63.70219358
2.90804278	23.94822034
2.909836615	110.2425416
2.91156386	55.48929161
2.913290954	37.73641105
2.915017899	53.98390952
2.916811105	99.27980019
2.918537744	84.52810107
2.920264232	24.77681019
2.92199057	17.02593717
2.923783147	52.32356007
2.925509178	49.5735686
2.927235059	36.8240242
2.928960789	77.07493649
2.930752733	64.37445445
2.932478156	71.62632744
2.934203427	52.87868631
2.935994896	0.179737428
2.937719859	71.43311655
2.939444672	0.68701078
2.941169333	44.94142973
2.942960166	81.24466124
2.944684519	43.50017958
2.946408719	69.75625185
2.948132768	56.01288767
2.949922966	68.31846241
2.951646706	46.57627676
2.953370293	25.83468387
2.955093729	77.09369335
2.956883289	62.40177414
2.958606414	88.6620413
2.960329387	53.92294005
2.962052208	28.18447999
2.96384113	78.49522966
2.965563639	20.75810643
2.967285996	-9.978346398
2.9690082	31.2858808
2.970796481	-11.40053782
2.972518374	46.86510535
2.974240114	59.13145775
2.976027912	48.44727699
2.977749339	19.71510491
2.979470613	46.98367128
2.981191734	65.2529857
2.982978889	30.57192199
2.984699697	41.84279108
2.986420351	75.11443744
2.988140851	64.38687068
2.989927362	63.70908683
2.991647548	107.9831539
2.993367581	84.25803704
2.995087459	52.5337459
2.996873324	105.8594047
2.998592888	49.13682656
3.000312298	101.4151033
3.002031553	82.69424457
3.00381677	75.02350894
3.00553571	118.3044423
3.007254496	42.58626943
3.008973126	165.8689999
3.010757694	104.2020326
3.012476009	89.48663436
3.014194169	77.77216862
3.015978247	139.1081437
3.01769609	118.3956075
3.019413778	98.68402839
3.021131311	77.9733989
3.022914738	110.313299
3.024631953	149.6041944
3.026349013	163.8946584
3.028065916	165.1811618
3.02984869	173.5008209
3.031565276	135.7211913
3.033281706	191.7983847
3.03499798	200.4962283
3.036780099	220.2186224
3.038496054	197.7206702
3.040211853	153.5365989
3.041927495	226.1232114
3.043708958	152.1376542
3.045424281	148.2956971
3.047139447	160.2694457
3.048854456	68.67539364
3.050635261	88.03075916
3.05234995	92.13766825
3.054064482	88.9824996
3.055844792	90.64219914
3.057559003	97.60385944
3.059273057	116.6977423
3.060986954	40.75526585
3.062766603	201.625325
3.064480178	-233.9951546
3.066193596	43.22249543
3.067906855	353.7927244
3.069685842	403.2459329
3.07139878	-4.358399273
3.07311156	-93.12688037
3.074824181	28.5484722
3.076602505	-60.3311693
3.078314803	33.29848032
3.080026944	18.2915741
3.081738925	73.95050971
3.083516584	93.98174996
3.085228242	82.04272665
3.086939741	121.8241917
3.088651082	130.455389
3.090428074	36.23889787
3.09213909	83.0857779
3.093849947	88.60928516
3.095626438	106.0653553
3.09733697	129.426574
3.099047343	57.77589988
3.100757556	98.12259239
3.102533377	68.52138483
3.104243265	121.8695306
3.105952993	24.21905107
3.107662561	77.57001147
3.109437712	72.97448036
3.111146954	87.32843591
3.112856035	91.68387745
3.114564957	102.0408147
3.116339436	51.45153526
