# Supplementary material for: Structure and Surface Passivation of Ultrathin Cesium Lead Halide Nanoplatelets Revealed by Multilayer Diffraction
Source: ACS Nano. 2021 Nov 29;15(12):20341–52. doi: 10.1021/acsnano.1c08636 (PMC8717630; doi:10.1021/acsnano.1c08636)
Supplement: Supplementary file 2 — nn1c08636_si_002.zip [file nn1c08636_si_002.zip › 2ML_Cs-Pb-Br_nanoplatelets_octylamine.csv]

0.360759699	1650.193746
0.362607073	1813.233774
0.364454428	1498.941426
0.366301764	1304.602919
0.368149081	1794.064472
0.36999638	1865.252303
0.371843659	1703.532632
0.373761968	1596.062994
0.375609208	1463.806456
0.377456429	1648.658233
0.37930363	1539.504542
0.381150812	1473.711602
0.382997975	1670.085689
0.384845117	1550.97602
0.38669224	1459.909651
0.388610385	1556.226171
0.390457467	1465.023868
0.392304529	1566.073575
0.394151571	1803.151321
0.395998593	1712.673138
0.397845594	1930.015056
0.399692575	1988.553107
0.401610571	2106.70441
0.40345751	2469.336529
0.405304428	2407.213489
0.407151325	2742.67132
0.408998201	3115.486054
0.410845056	3320.473721
0.41269189	3836.450351
0.414609733	4101.901142
0.416456524	4887.241843
0.418303293	5600.580217
0.42015004	6146.172294
0.421996766	7303.794105
0.42384347	7304.18168
0.425690152	7688.63105
0.427607838	7246.446035
0.429454475	6078.009479
0.431301091	4992.723427
0.433147684	3818.84391
0.434994255	3477.506958
0.436840803	3131.208602
0.438687329	3147.804873
0.440604852	3176.808755
0.442451332	3917.709103
0.444297789	4279.792786
0.446144223	5117.315835
0.447990634	5820.774281
0.449837022	6406.904155
0.451754401	7242.587697
0.453600742	8577.538972
0.45544706	10188.89025
0.457293354	13202.97222
0.459139624	18867.70874
0.460985871	32082.06322
0.462903102	61194.37227
0.464749301	93760.92465
0.466595475	108538.7053
0.468441626	116508.1977
0.470287752	119203.0852
0.472133855	98767.93118
0.474050935	57685.34469
0.475896987	32489.15047
0.477743015	21082.2051
0.479589019	14377.95197
0.481434998	11122.39449
0.483280952	8222.336056
0.485197877	6415.382891
0.487043781	5416.486144
0.488889659	4063.258788
0.490735512	3430.344227
0.492581339	2926.465863
0.494498133	2349.837835
0.496343909	2240.836103
0.49818966	1908.240908
0.500035384	1642.375652
0.501881083	1677.323739
0.503726756	1402.04857
0.505643389	1268.330226
0.507489009	1181.253576
0.509334603	1271.884012
0.511180171	1389.744934
0.513025713	1054.519748
0.514942208	974.8437616
0.516787696	1154.652044
0.518633157	907.2245556
0.520478591	1199.2847
0.522323999	975.9558807
0.524240355	1135.851961
0.526085707	1146.39156
0.527931033	907.5525346
0.529776331	1129.178287
0.531621602	1057.35222
0.533466845	1099.437737
0.535383031	1191.867377
0.537228218	1141.063199
0.539073378	1246.740944
0.54091851	1252.024015
0.542763615	1173.635816
0.544679655	1285.434744
0.546524702	1310.271799
0.548369721	1210.407923
0.550214712	1320.246518
0.552059674	1159.470987
0.553975567	1188.888911
0.555820471	1167.853585
0.557665347	1265.334473
0.559510195	1200.134977
0.561355013	943.3785014
0.563270755	990.8251288
0.565115515	971.1238075
0.566960245	937.7158452
0.568804946	858.6846446
0.570649618	907.3136087
0.572565207	636.958648
0.574409819	896.8377167
0.576254401	509.1872897
0.578098954	607.9307696
0.579943477	536.4315594
0.581858911	494.0447187
0.583703373	595.8305631
0.585547805	492.4240569
0.587392206	360.1486029
0.589236578	448.2873771
0.591151854	343.6352567
0.592996164	418.1246971
0.594840443	209.9087345
0.596684691	392.34707
0.598528909	252.5594051
0.600444025	339.5020966
0.60228818	321.3420442
0.604132303	339.6750837
0.605976396	-28.05908354
0.607820457	235.0192438
0.609735411	171.5488728
0.611579409	77.45174473
0.613423375	196.1662037
0.615267309	153.7719509
0.617111212	210.1886878
0.619026	99.65737987
0.620869838	78.57559354
0.622713644	130.4638892
0.624557418	337.4019682
0.626472072	147.8723158
0.628315781	233.2294127
0.630159456	78.43538535
0.6320031	238.289935
0.633846711	215.7527631
0.635761195	175.2279879
0.63760474	313.826766
0.639448251	111.9529149
0.64129173	162.4061359
0.643135175	319.2661302
0.645049488	205.8183579
0.646892865	323.1712345
0.64873621	227.7299769
0.650579521	345.0942865
0.652422799	436.6238644
0.654336937	526.8852206
0.656180146	729.384613
0.658023321	697.8083662
0.659866463	731.5961816
0.661780458	905.4751999
0.663623531	1155.110371
0.665466569	1409.308696
0.667309572	1719.749877
0.669152542	1843.233616
0.671066358	2369.767577
0.672909257	2590.535603
0.674752122	2811.305279
0.676594952	3054.876305
0.678508622	3368.616558
0.680351381	3817.389414
0.682194105	4635.522712
0.684036793	5557.016156
0.685879446	6735.389445
0.687792934	9399.050454
0.689635515	12395.3425
0.69147806	19370.99349
0.693320571	32566.48312
0.695163045	51817.65109
0.697076346	70150.98498
0.698918747	84679.50864
0.700761113	94094.74974
0.702603442	97936.14797
0.704516592	87552.11047
0.706358847	65465.34194
0.708201066	44857.52963
0.710043249	31653.63325
0.711885395	23561.4925
0.713798354	17206.9537
0.715640425	13493.92311
0.71748246	10426.88725
0.719324457	8185.205813
0.721237261	7196.244251
0.723079183	5776.87052
0.724921068	4684.290305
0.726762915	4050.743307
0.728604725	3557.029228
0.730517334	3071.152176
0.732359068	2512.062737
0.734200763	2180.965308
0.736042421	1948.659591
0.737954872	1906.588409
0.739796453	1692.504873
0.741637995	1397.852142
0.743479499	1416.309916
0.745320965	1250.837898
0.747233216	962.4770404
0.749074604	1006.744135
0.750915953	967.4005296
0.752757264	890.045925
0.754669353	823.559566
0.756510584	957.4616153
0.758351777	679.431758
0.76019293	706.9096954
0.762034044	640.1351288
0.763945929	461.1049087
0.765786963	669.4239282
0.767627958	354.8495361
0.769468913	370.1014338
0.771380633	460.054342
0.773221507	539.1173668
0.775062342	265.5257738
0.776903136	303.5192642
0.778814688	282.450242
0.780655401	417.6924006
0.782496074	276.2787351
0.784336707	361.3289468
0.786177299	324.762737
0.788088641	270.1693563
0.78992915	125.6487469
0.791769619	-2.169191661
0.793610047	207.4353112
0.795521218	315.4091504
0.797361563	254.4180934
0.799201866	172.1297769
0.801042129	225.1043229
0.802953127	272.2060355
0.804793306	208.1060247
0.806633443	314.2292467
0.808473538	304.8158232
0.810313592	239.1458762
0.812224373	178.2404958
0.814064342	329.8972435
0.815904269	340.1778378
0.817744154	224.2824008
0.819654759	363.9495323
0.821494558	324.0217931
0.823334314	369.1983927
0.825174028	248.6794529
0.827084456	297.0811602
0.828924083	260.1309214
0.830763668	367.5655135
0.83260321	222.6650583
0.83444271	403.0296778
0.836352913	434.6326541
0.838192325	718.3272261
0.840031693	521.6872429
0.841871019	689.8328265
0.843781041	678.8150172
0.845620278	932.0515564
0.847459471	806.7940325
0.849298621	812.2425675
0.85120846	684.1260363
0.853047521	675.8665301
0.854886537	745.1134529
0.85672551	703.3869266
0.858564438	810.6070731
0.860474047	743.220173
0.862312886	964.4135299
0.864151679	1067.03393
0.865990429	923.4014945
0.867899852	1070.280511
0.86973851	1110.542289
0.871577123	1190.311603
0.873415692	1146.948573
0.875324927	1321.13557
0.877163404	1451.027757
0.879001836	1599.147971
0.880840222	1671.256334
0.882749268	1897.073376
0.884587562	2274.677959
0.88642581	2480.511061
0.888264013	3101.292804
0.89010217	3519.903311
0.892010977	3891.58092
0.89384904	4370.968898
0.895687058	4497.706009
0.897525029	4939.072375
0.899433643	5243.824667
0.90127152	5504.289508
0.90310935	6108.263974
0.904947135	5885.348187
0.906855554	6816.297226
0.908693243	7701.440917
0.910530885	8240.014725
0.912368481	9644.978773
0.914276703	10708.12662
0.916114203	12787.95115
0.917951655	15913.52629
0.91978906	20154.77216
0.921626418	27454.24888
0.923534393	39459.82823
0.925371655	58486.08669
0.927208868	83791.45637
0.929046034	108592.1774
0.930953809	129460.8402
0.932790877	142220.104
0.934627897	142898.3994
0.936464869	130217.4067
0.938372443	108237.2351
0.940209316	82947.82611
0.942046141	61280.56937
0.943882918	45424.26496
0.945790289	34135.74085
0.947626966	26520.86118
0.949463595	20813.57421
0.951300175	16807.16006
0.95320734	13974.36559
0.95504382	11069.93719
0.956880251	9501.581977
0.958716633	8139.940079
0.960552965	7091.411617
0.962459873	6196.582166
0.964296104	5575.1607
0.966132286	4912.69304
0.967968417	4254.779308
0.969875117	3818.964136
0.971711147	3579.038403
0.973547127	3215.986969
0.975383057	2909.169954
0.977289547	2588.851125
0.979125375	2475.063113
0.980961152	2297.42989
0.982796878	2019.47158
0.984703156	2068.491158
0.98653878	1827.002853
0.988374352	1670.629831
0.990209874	1611.532213
0.992115939	1461.412261
0.993951357	1417.505652
0.995786723	1343.194817
0.997622039	1361.599878
0.999457303	1200.640958
1.001363099	1225.299534
1.003198258	926.0128734
1.005033366	921.6026016
1.006868421	944.54884
1.008774001	827.8325244
1.010608951	970.8520263
1.012443849	861.5484086
1.014278694	738.5617931
1.016184056	747.9926502
1.018018795	778.5203014
1.019853482	825.7653252
1.021688116	646.5278433
1.023593257	716.7479368
1.025427784	817.1857247
1.027262258	645.5413772
1.02909668	733.8150162
1.0310016	772.1064101
1.032835913	703.816322
1.034670173	723.6845906
1.036504379	658.4313378
1.038409076	596.3960957
1.040243174	746.9801189
1.042077218	658.9229911
1.043911209	747.1848339
1.045815681	726.1850195
1.047649562	829.6451415
1.049483389	779.5846044
1.051317162	746.2435302
1.053150881	896.8220406
1.05505507	1018.699415
1.056888678	948.8774565
1.058722232	930.7354522
1.060555732	984.0334797
1.062459692	865.750688
1.06429308	929.688748
1.066126414	989.0667981
1.067959692	954.2048216
1.069863423	1092.801953
1.071696589	913.5398701
1.0735297	1024.597709
1.075362756	1242.055453
1.077266255	1272.732222
1.079099198	1213.54972
1.080932085	1231.887072
1.082764916	1288.22426
1.084668183	1182.100381
1.0865009	1250.597185
1.088333562	1267.413774
1.090166168	1194.550132
1.092069199	1080.825317
1.093901691	1257.241151
1.095734126	1345.496703
1.097566505	1391.191954
1.099469299	1285.065919
1.101301563	1277.560507
1.10313377	1318.694745
1.104965919	1382.628615
1.106868476	1458.901072
1.10870051	1586.67414
1.110532487	1554.846789
1.112364407	1799.659001
1.114266724	1676.809666
1.116098527	2032.580937
1.117930272	2075.231721
1.11976196	1906.602001
1.121664036	2064.950585
1.123495606	2133.439785
1.125327118	2160.888429
1.127158573	2192.8965
1.128989969	2272.023982
1.130891742	2316.369571
1.13272302	2757.255799
1.13455424	2567.341387
1.136385401	2827.346316
1.138286929	2955.289183
1.140117971	3346.01272
1.141948954	3998.175548
1.143779878	4051.45765
1.14568116	4538.117508
1.147511964	5407.638078
1.149342709	6334.917871
1.151173395	7886.91687
1.153074429	10311.57343
1.154904994	13313.65076
1.156735499	18845.00724
1.158565945	25356.76286
1.16046673	32184.85585
1.162297054	38011.08966
1.164127318	42679.08255
1.165957523	44516.83452
1.167858056	42949.96363
1.169688138	37526.67365
1.17151816	31054.58269
1.173348122	24290.65072
1.175248402	18428.25568
1.177078241	14187.52163
1.178908018	10401.26653
1.180737735	8496.770359
1.182637762	6758.130882
1.184467355	5501.152486
1.186296887	4438.732971
1.188126358	3745.67232
1.190026128	3235.188118
1.191855474	2844.605101
1.193684759	2450.980898
1.195513982	2283.835491
1.197413495	2010.466277
1.199242593	1820.518365
1.201071629	1467.929198
1.202900603	1340.298759
1.204799857	1200.684247
1.206628705	1079.131164
1.208457491	1130.856758
1.210286214	1103.541012
1.212185207	734.4009158
1.214013804	670.602386
1.215842338	777.042465
1.217670809	585.5611358
1.21956954	651.1351701
1.221397883	555.4109182
1.223226164	613.2052068
1.225054382	523.5580191
1.226952849	426.4858972
1.228780938	478.1956477
1.230608963	464.5438704
1.232436926	467.6105486
1.234335127	478.4519845
1.23616296	337.1154618
1.237990729	464.8173431
1.239818435	343.2376117
1.241716369	331.2723192
1.243543944	398.1692477
1.245371456	392.1045121
1.247198903	357.1580955
1.249026286	294.8499809
1.250923885	240.3158928
1.252751137	342.1642648
1.254578324	393.8508874
1.256405447	386.2557439
1.258302775	394.0342843
1.260129766	266.3554882
1.261956692	343.8748747
1.263783553	400.1124267
1.265680609	158.6033095
1.267507337	239.1570698
1.269334	281.7089445
1.271160598	360.7389165
1.27305738	409.5418555
1.274883844	357.8478968
1.276710242	152.6319842
1.278536575	262.0541006
1.280433082	327.5688098
1.28225928	193.7868565
1.284085413	403.522881
1.285911479	190.6968664
1.287807709	274.4430595
1.28963364	227.292836
1.291459505	160.3805221
1.293285304	341.2261009
1.295181255	162.0034919
1.297006917	149.8047228
1.298832513	201.443795
1.300658042	104.1206916
1.302553713	193.9289943
1.304379106	230.3614039
1.306204431	180.1515867
1.308029689	250.0195257
1.309925078	272.938454
1.311750199	350.4017668
1.313575252	332.1027846
1.315400237	367.0014904
1.317295343	338.2307581
1.31912019	184.6446987
1.32094497	233.2162759
1.322769681	324.3454729
1.324664502	149.644794
1.326489075	404.9290867
1.328313579	392.6909479
1.330138015	565.8903607
1.332032549	283.2594489
1.333856845	488.3738183
1.335681073	436.6056879
1.337505231	582.4350409
1.339399477	570.3536102
1.341223495	586.9777807
1.343047445	675.0393832
1.344871325	430.2184007
1.346765281	728.206165
1.34858902	548.739861
1.350412689	737.1109209
1.352236289	743.0793276
1.354129954	753.7760006
1.355953412	676.1389467
1.3577768	964.8191883
1.359600118	981.4167086
1.36149349	984.5020043
1.363316666	975.2539249
1.365139771	1084.563073
1.366962806	1152.829431
1.368855883	1309.423063
1.370678775	1452.163683
1.372501596	1787.941462
1.374324346	1813.636382
1.376217127	2131.338065
1.378039733	2395.667108
1.379862268	2930.553242
1.381684732	3410.71645
1.383577215	4296.885897
1.385399534	5369.843087
1.387221782	6918.557301
1.389043958	9131.50852
1.390936142	11735.26545
1.392758172	13884.37051
1.394580131	16893.79253
1.396402018	18156.73148
1.398293901	18717.5956
1.400115641	18395.16826
1.401937309	16064.8178
1.403758905	14128.14422
1.405650486	11598.83524
1.407471934	9083.035225
1.40929331	7451.872024
1.411114613	5881.505624
1.41300589	4464.823267
1.414827045	3842.930294
1.416648128	3110.074071
1.418469137	2501.854581
1.420360108	2118.758557
1.422180969	1849.492354
1.424001756	1420.622833
1.42582247	1329.189976
1.427713134	1011.44
1.429533698	985.3602921
1.431354189	814.8771974
1.433174606	889.1106991
1.435064961	727.9064841
1.436885228	530.0529954
1.43870542	538.9160516
1.440525539	573.615636
1.442415583	372.8768962
1.44423555	421.249351
1.446055443	354.0982827
1.447875262	267.1836743
1.449764994	183.4701235
1.451584661	237.9082464
1.453404252	249.782778
1.455223769	193.2537011
1.457113188	202.2450534
1.458932552	104.6685688
1.460751841	171.2484247
1.462571055	339.664604
1.464460159	64.40057297
1.466279219	92.96920546
1.468098203	34.89411008
1.469917112	131.8552699
1.471805899	96.73556963
1.473624654	-11.5109564
1.475443333	79.35872147
1.477261936	106.3845864
1.479150405	-19.95106941
1.480968852	64.82697051
1.482787224	-0.878853899
1.484605519	1.811440472
1.486493668	62.41954312
1.488311807	33.18187345
1.49012987	84.50027123
1.491947856	-13.14528044
1.493835683	18.56629449
1.495653512	1.472639699
1.497471265	54.29498413
1.49928894	-60.08668912
1.501176444	-45.11192556
1.502993962	30.49818276
1.504811402	63.54426869
1.506628765	20.58634072
1.508515945	-38.93574694
1.510333149	15.37816912
1.512150276	11.92809701
1.513967325	-100.9659548
1.515854179	49.25524979
1.517671069	36.67311177
1.519487881	-19.9929802
1.521304615	37.33698235
1.52319114	-11.57837733
1.525007714	-62.17643125
1.526824209	-105.1784049
1.528640626	-110.1842898
1.530526822	20.24392974
1.532343079	-30.36990189
1.534159256	-53.62761905
1.535975355	24.95078675
1.53786122	82.40272904
1.539677157	4.413257871
1.541493015	-26.4600646
1.54337863	-140.7802744
1.545194326	45.69857861
1.547009942	-59.66639391
1.548825479	29.52481648
1.55071076	18.54858084
1.552526135	-149.1479635
1.554341429	19.07170079
1.556156643	-98.47241777
1.558041589	-47.14453572
1.55985664	32.90366072
1.561671611	-31.45189997
1.563486501	-3.091209309
1.56537111	93.82093392
1.567185836	24.89400933
1.569000481	-10.59663816
1.570815046	-123.6110001
1.572699316	-55.59445219
1.574513716	-25.73635962
1.576328034	-38.44195575
1.578142272	-19.23123209
1.580026202	16.84986398
1.581840274	-70.34688811
1.583654264	-35.94729468
1.585468173	6.048652741
1.587351761	128.7544405
1.589165503	71.94298191
1.590979164	-22.87209693
1.592792743	38.86921245
1.594675987	64.27983535
1.596489399	-71.58619152
1.598302728	63.10419555
1.600115975	117.2310051
1.601998875	59.02660663
1.603811954	43.22614963
1.60562495	-88.0978592
1.607437864	212.2545886
1.609320418	62.83531235
1.611133163	185.3405634
1.612945824	234.8822969
1.614758403	345.2205212
1.616640609	407.0665106
1.618453018	535.6376079
1.620265344	639.8852218
1.622077587	918.9293608
1.623959443	1160.120759
1.625771515	1524.277841
1.627583504	1906.671474
1.629395409	1877.141665
1.631276914	2343.278617
1.633088647	2313.741821
1.634900297	2457.48161
1.636711863	2149.777993
1.638593015	1665.90064
1.640404408	1580.110106
1.642215717	1492.79619
1.644026942	1399.398902
1.64590774	1053.827389
1.647718792	917.8632531
1.649529759	857.8957707
1.651340641	714.3249502
1.653221083	640.8194202
1.655031792	659.8818215
1.656842416	710.8609104
1.658652954	579.4366955
1.660533038	689.8372922
1.662343402	534.0863687
1.664153681	513.6121672
1.665963874	423.2146961
1.667843599	323.8415629
1.669653617	385.437453
1.671463549	439.4300992
1.673273396	394.6195099
1.67515276	425.9527904
1.67696243	417.6156322
1.678772014	400.1552643
1.680581512	410.0516952
1.682460514	322.8115327
1.684269835	255.1814644
1.68607907	461.1482206
1.687888217	358.5518098
1.689766856	354.898348
1.691575826	299.4155077
1.69338471	319.9295261
1.695193506	279.6404119
1.697071779	315.4937941
1.698880397	323.8383201
1.700688928	204.499739
1.702497371	287.3180594
1.704375277	317.0784292
1.706183541	281.3304596
1.707991718	230.3794172
1.709869347	267.7300913
1.711677344	256.2928114
1.713485253	244.8524843
1.715293074	400.6091187
1.717170333	349.7870319
1.718977974	228.8974985
1.720785526	287.3649522
1.72259299	406.6294016
1.724469878	310.1946974
1.72627716	240.9730487
1.728084354	364.7884214
1.729891459	262.120824
1.731767974	326.7936459
1.733574898	405.0000201
1.735381732	282.5634499
1.737188477	258.9239438
1.739064617	378.3044353
1.740871179	397.2189706
1.742677652	592.4505958
1.744484035	369.6793192
1.7463598	367.4476237
1.748166	390.9104583
1.74997211	301.890417
1.751778129	354.2275082
1.753653516	345.9037692
1.755459352	383.0350413
1.757265098	465.7634716
1.759070753	518.0890687
1.76094576	491.5134297
1.76275123	501.2732775
1.76455661	643.2703177
1.766361899	659.1045589
1.768236526	670.5171634
1.770041629	610.345725
1.771846641	776.6515133
1.773651562	825.9145367
1.775525807	876.8355283
1.777330541	945.8529419
1.779135185	923.6676164
1.780939736	1234.35956
1.782813597	1207.749082
1.784617961	1199.235486
1.786422234	1383.759185
1.788226415	1214.120188
1.79009989	1319.738384
1.791903883	1458.653916
1.793707784	1498.766777
1.795511592	1525.196977
1.79738468	1560.88399
1.7991883	1701.308789
1.800991828	1528.610951
1.802795262	1690.310486
1.804667962	1663.66646
1.806471207	1810.160664
1.808274359	1806.172265
1.810077419	1966.341273
1.811949728	1960.966352
1.813752597	2302.010098
1.815555373	2196.171277
1.817358055	2290.969895
1.819229972	2554.624223
1.821032464	2716.29765
1.822834862	2841.488544
1.824706483	3118.814876
1.82650869	3262.240631
1.828310802	3604.783878
1.83011282	3939.724625
1.831984047	4258.080456
1.833785874	4951.736135
1.835587605	5224.349339
1.837389243	5756.880078
1.839260073	6710.585552
1.841061518	7238.551292
1.842862867	8473.314592
1.844664122	10080.47546
1.846534555	11911.21072
1.848335616	14047.32666
1.850136582	17448.08019
1.851937453	20841.23133
1.853807486	25901.95652
1.855608163	30798.3828
1.857408743	36204.00669
1.859209228	41633.94819
1.861078861	46378.50334
1.862879151	49548.19989
1.864679345	51555.09398
1.866479443	51502.3856
1.868348674	49008.69042
1.870148576	45929.65694
1.871948381	42280.62092
1.873748091	36158.54236
1.875616917	31973.07652
1.87741643	27296.5127
1.879215846	23902.82628
1.881015165	20838.97723
1.882883586	18749.58042
1.884682708	16425.96596
1.886481733	14515.78882
1.88828066	12864.00898
1.890148674	11677.48089
1.891947403	10712.73548
1.893746035	9679.587323
1.89554457	8828.836386
1.897412175	8450.936686
1.899210511	7581.940032
1.901008748	7070.140546
1.902806888	6716.418207
1.904674083	6043.626587
1.906472023	5817.578378
1.908269865	5342.247261
1.910067609	5131.393216
1.911934392	4882.669359
1.913731935	4604.92929
1.91552938	4374.306236
1.917326725	4178.64018
1.919193096	4179.18377
1.92099024	3744.871536
1.922787286	3804.556242
1.924653344	3599.890178
1.926450188	3379.88859
1.928246932	3324.043885
1.930043578	3491.636045
1.93190922	3256.556874
1.933705662	3176.382586
1.935502006	3084.045106
1.937298249	2978.024416
1.939163473	3081.891819
1.940959514	2843.624527
1.942755454	2837.913967
1.944551294	2690.840121
1.946416099	2893.493783
1.948211735	2749.453182
1.950007271	2679.889237
1.951802706	2658.961931
1.953667091	2774.961535
1.955462321	2623.307319
1.957257451	2641.889684
1.95905248	2862.628613
1.960916442	2604.693842
1.962711265	2708.385707
1.964505987	2722.394078
1.966300609	2671.038936
1.968164146	2802.209474
1.969958561	2658.127115
1.971752874	2628.041186
1.973547086	2815.311669
1.975410199	2817.267199
1.977204203	2802.370311
1.978998106	2875.629777
1.980791907	2909.36558
1.982654592	2753.225786
1.984448185	2759.594063
1.986241676	2920.998621
1.988035065	3067.199439
1.989897321	3029.604003
1.991690501	3198.597142
1.993483579	3087.906484
1.995276553	3287.292012
1.99713838	3258.800619
1.998931145	3365.458314
2.000723807	3504.032137
2.002516367	3660.84207
2.004377761	3595.854402
2.00617011	3743.536348
2.007962356	3917.054347
2.009754499	3829.128381
2.01161546	4277.884122
2.013407391	4065.310014
2.015199219	4351.291884
2.017059854	4302.994933
2.01885147	4224.168546
2.020642982	4344.45808
2.02243439	4413.063515
2.024294589	4518.269419
2.026085784	4389.266443
2.027876876	4606.819313
2.029667863	4850.20801
2.031527624	4794.276451
2.033318398	4888.696583
2.035109067	5095.592484
2.036899632	5056.244137
2.038758954	5184.214798
2.040549304	5537.017732
2.04233955	5683.096361
2.044129691	6049.570665
2.045988572	6156.24323
2.047778498	6267.348661
2.049568318	6835.969711
2.051358033	6919.706362
2.053216472	7333.400514
2.055005971	7803.208138
2.056795365	7810.931305
2.058584653	8437.289997
2.060442648	9051.60542
2.06223172	9440.834931
2.064020686	10223.73991
2.065809545	10801.44034
2.067667094	11891.49671
2.069455737	12607.50781
2.071244273	14220.31429
2.073032702	15288.95615
2.074889805	17122.27317
2.076678016	19201.70554
2.078466121	22229.61323
2.080254119	25097.91621
2.082110773	29071.37355
2.083898552	34418.78689
2.085686224	40056.51548
2.087473789	45727.67929
2.089329993	52613.43663
2.091117338	59877.55064
2.092904576	66158.21981
2.09476044	71507.2419
2.096547459	75533.74117
2.098334369	77520.39554
2.100121171	76234.485
2.101976582	73314.68654
2.103763164	68608.76594
2.105549638	62677.72037
2.107336003	56330.18982
2.10919096	49806.45049
2.110977103	43718.82971
2.112763139	37954.9639
2.114549065	33682.21302
2.116403566	29210.45251
2.11818927	25986.49126
2.119974866	23385.72489
2.121760352	20781.91339
2.123614395	18544.53137
2.125399659	17030.54934
2.127184813	15492.24212
2.128969858	14133.28968
2.130823442	13391.56585
2.132608263	12148.12273
2.134392974	11122.03435
2.136177575	10472.90067
2.138030699	9855.794706
2.139815076	9180.810198
2.141599343	8685.180346
2.1433835	8268.585131
2.145236161	7760.896712
2.147020093	7389.890508
2.148803914	7143.518885
2.150587625	6907.781823
2.152439822	6390.950637
2.154223307	6223.602432
2.156006681	5899.688732
2.157789944	5724.729518
2.159641676	5530.115248
2.161424713	5292.824737
2.163207638	5275.928655
2.164990452	4932.226985
2.166841717	4929.109314
2.168624303	4827.076192
2.170406778	4559.357424
2.172257691	4376.861939
2.174039938	4235.291604
2.175822073	4136.275566
2.177604096	4041.813807
2.17945454	3774.174366
2.181236334	3842.340886
2.183018017	3726.581628
2.184799586	3635.136572
2.186649559	3601.552859
2.188430899	3485.775929
2.190212127	3266.633145
2.191993242	3404.684489
2.193842742	3240.356187
2.195623626	3382.955502
2.197404398	3309.708887
2.199185057	3222.776325
2.201034083	3227.143117
2.20281451	3109.798372
2.204594825	3176.367622
2.206375026	3033.170849
2.208223575	3058.79242
2.210003545	3187.66331
2.2117834	3014.04812
2.213563142	3114.02683
2.215411214	3090.982862
2.217190724	3057.189082
2.218970119	3090.269147
2.220749399	3179.583037
2.222596993	3126.113213
2.224376041	3162.214459
2.226154974	3158.789473
2.227933793	3232.878238
2.229780906	3197.622242
2.23155949	3218.498208
2.23333796	3350.327867
2.235116315	3252.631201
2.236962946	3238.628717
2.238741067	3315.719098
2.240519071	3335.043097
2.242365339	3152.300475
2.244143109	3281.051406
2.245920763	3253.235898
2.247698302	3430.613932
2.249544084	3471.284266
2.251321387	3470.809079
2.253098574	3458.167376
2.254875644	3390.799141
2.256720941	3373.682115
2.258497775	3488.700503
2.260274493	3673.632301
2.262051094	3791.677491
2.263895903	3671.172788
2.265672267	3684.324448
2.267448514	3774.989442
2.269224645	3855.007752
2.271068964	3796.795055
2.272844856	3940.639682
2.274620632	4066.237567
2.27639629	4106.708692
2.278240118	4233.907685
2.280015538	4347.324973
2.281790839	4424.255444
2.283566024	4414.539079
2.28540936	4594.909446
2.287184304	5063.97909
2.288959131	4756.321842
2.29073384	5243.617684
2.292576683	5393.559107
2.294351151	5596.600803
2.296125501	5868.03554
2.297899734	6064.983338
2.29974208	6556.895659
2.301516071	7003.109398
2.303289944	7224.356281
2.305063698	8062.716335
2.306905547	8563.719962
2.308679059	9733.426181
2.310452452	11460.96565
2.312293927	13126.268
2.314067077	14821.8738
2.315840109	16532.67295
2.317613021	18552.02546
2.319453996	20401.21991
2.321226665	21731.99898
2.322999214	23550.69149
2.324771644	26006.25748
2.326612117	27291.50452
2.328384303	28759.05729
2.330156369	29571.48362
2.331928315	29629.98353
2.333768285	29889.2036
2.335539986	28047.69052
2.337311567	26122.57111
2.339083028	24281.04539
2.340922494	21197.75897
2.342693709	19151.02048
2.344464803	16766.83577
2.346235777	14925.28487
2.348074737	12963.7324
2.349845464	11067.44896
2.35161607	10174.3594
2.353386556	8693.023752
2.355225008	7860.80571
2.356995247	7191.137745
2.358765364	6311.703779
2.360535359	5528.023838
2.362373303	5206.500681
2.36414305	4558.088645
2.365912676	4098.150716
2.36768218	4006.046923
2.369519613	3508.179114
2.371288869	3233.66345
2.373058003	2991.062004
2.374827014	2850.294804
2.376663935	2432.962803
2.378432697	2465.463956
2.380201336	2330.759438
2.382037871	2126.209541
2.383806261	2073.573545
2.385574528	1973.81196
2.387342672	1758.524814
2.389178691	1797.151535
2.390946585	1759.693136
2.392714355	1588.469257
2.394482003	1429.399927
2.396317506	1364.643729
2.398084902	1275.48337
2.399852174	1380.877643
2.401619323	1154.906575
2.403454309	1152.447917
2.405221205	1143.826045
2.406987978	1043.998914
2.408754628	1087.046551
2.410589093	1019.205898
2.41235549	1039.442955
2.414121762	986.7148647
2.415887909	912.7016528
2.417721854	896.5194645
2.419487748	778.4158975
2.421253518	867.0272921
2.423019163	764.1136755
2.424852585	715.9904143
2.426617976	743.786667
2.428383241	789.8179915
2.430148382	802.4044149
2.43198128	704.1005425
2.433746165	625.4770598
2.435510926	692.7687588
2.43727556	665.8156669
2.439107933	584.2116451
2.440872312	660.6088715
2.442636565	588.0413898
2.444468541	586.9825125
2.446232538	538.7255179
2.447996409	602.9438981
2.449760154	509.0776803
2.451591602	577.9194628
2.453355089	471.8839566
2.455118451	560.4039352
2.456881686	481.719426
2.458712604	561.1823302
2.460475581	491.608757
2.462238431	470.6707788
2.464001155	443.6484228
2.465831542	551.9729104
2.467594007	404.861715
2.469356345	377.8262246
2.471118555	466.3064666
2.472948409	381.5729993
2.47471036	491.3246262
2.476472184	436.9120684
2.478233881	426.575353
2.4800632	486.2243926
2.481824636	331.4792867
2.483585945	377.370106
2.485347126	392.8568778
2.487175909	353.6888862
2.488936829	443.647492
2.490697621	358.8021332
2.492458284	363.632837
2.49428653	467.3282759
2.496046931	352.0710381
2.497807205	306.7299458
2.49956735	392.1050262
2.501395056	410.6643574
2.503154938	415.4717207
2.504914692	310.8353396
2.506741992	353.702856
2.508501482	361.5389266
2.510260844	401.2913356
2.512020076	343.7601104
2.513846834	377.4923283
2.515605802	315.3937792
2.517364641	358.1716787
2.519123351	373.586054
2.520949565	358.6634352
2.52270801	389.2707111
2.524466325	428.9945457
2.52622451	477.8349662
2.52805018	414.2579724
2.5298081	441.811518
2.53156589	496.7217324
2.533323549	392.0286428
2.535148673	454.5977359
2.536906066	529.2579958
2.538663329	588.7150346
2.540420461	672.4888796
2.542245037	652.9645213
2.544001902	738.2519402
2.545758636	779.4562482
2.54751524	767.4574724
2.549339266	861.9201244
2.551095602	1071.835147
2.552851807	1023.347169
2.55460788	1225.656217
2.556431355	1282.106341
2.55818716	1379.529412
2.559942833	1376.629592
2.561698375	1378.286909
2.563521298	1524.404967
2.56527657	1383.176531
2.567031711	1407.625315
2.568854217	1334.854599
2.570609088	1189.057799
2.572363827	1164.8583
2.574118433	1041.856132
2.575940384	791.234159
2.57769472	697.1066309
2.579448923	651.616515
2.581202994	616.7638388
2.583024388	486.2110711
2.584778188	326.7132599
2.586531854	262.9729711
2.588285387	228.110228
2.590106223	193.3070849
2.591859485	199.479314
2.593612613	202.609053
2.595365608	108.4562864
2.597185884	108.6026676
2.598938607	90.44474493
2.600691195	43.40426926
2.60244365	51.08122499
2.604263364	34.49686672
2.606015546	74.08853822
2.607767593	57.4375938
2.609519506	74.22401788
2.611338658	39.38865629
2.613090297	4.489667904
2.614841802	30.38800068
2.616593172	24.36363904
2.618411759	13.83701032
2.620162855	29.08710798
2.621913815	56.49446389
2.62366464	-49.86093752
2.625482662	-51.2790972
2.627233212	26.27983245
2.628983627	-43.60404255
2.630801222	56.80894817
2.632551361	49.23930775
2.634301364	85.74681533
2.636051231	21.93145536
2.637868258	29.61245279
2.639617849	84.35119916
2.641367304	160.3670306
2.643116623	110.2199316
2.644933079	198.4486719
2.646682121	605.815551
2.648431026	677.2594523
2.650179795	478.1403602
2.65199568	417.3965796
2.65374417	453.8713374
2.655492524	289.7030545
2.657240742	222.8117152
2.659056053	61.73514984
2.660803992	52.59753223
2.662551793	48.01681101
2.664299458	11.51297058
2.666114195	-9.736643401
2.66786158	54.07310956
2.669608827	-15.880304
2.671355937	-8.316899681
2.673170098	20.58017391
2.674916927	-18.98295662
2.676663619	-64.62931658
2.678410173	6.761078434
2.680223756	-37.31542423
2.681970029	-22.1716923
2.683716164	-38.95125272
2.68546216	40.02587894
2.687275164	23.2955362
2.689020879	3.465876527
2.690766455	-30.0471384
2.692579023	-30.06806807
2.694324316	-8.867970812
2.696069471	-40.87127614
2.697814488	-31.83799964
2.699626473	28.92676829
2.701371206	27.31302875
2.7031158	39.37582371
2.704860255	27.11513759
2.706671657	28.58533928
2.708415828	-0.402491118
2.710159859	-43.07384993
2.711903751	-21.90875272
2.713714568	19.06661891
2.715458175	-23.6155564
2.717201643	32.49867696
2.718944971	-40.59069656
2.720755201	21.64958119
2.722498243	-34.7271931
2.724241145	-7.507621613
2.725983907	19.70828007
2.72779355	12.01320011
2.729536025	-27.65842721
2.73127836	-26.29377166
2.733020555	-15.81284882
2.734829608	0.796449683
2.736571516	2.149715286
2.738313282	47.57920084
2.740054908	85.40489078
2.74186337	0.158303915
2.743604708	34.93620838
2.745345905	24.11026989
2.747153921	33.09155725
2.74889483	-26.38226319
2.750635597	75.26002608
2.752376223	12.73840949
2.754183646	88.58334916
2.755923982	-5.866277625
2.757664177	1.520142395
2.75940423	36.26259364
2.761211057	58.8909218
2.76295082	81.46523461
2.764690441	102.5155313
2.76642992	128.1217964
2.768236151	135.5332492
2.769975339	141.3712475
2.771714384	138.0851669
2.773453287	115.0349916
2.77525892	133.0693053
2.776997532	157.1307351
2.778736	260.2280231
2.780474326	215.8811535
2.782279359	265.8180641
2.784017393	356.7426714
2.785755283	347.3430739
2.78749303	461.0592559
2.789297462	466.8984997
2.791034916	573.0060304
2.792772227	530.1492934
2.794509394	636.248273
2.796313223	753.0295861
2.798050097	720.7997861
2.799786826	708.3256555
2.801523412	711.0471786
2.803326636	649.9702972
2.805062928	654.2029125
2.806799075	675.1511342
2.808601844	588.2203963
2.810337696	463.2396529
2.812073404	468.974531
2.813808967	378.9450447
2.815611129	410.5559739
2.817346396	393.4776347
2.819081519	394.634974
2.820816496	338.0280061
2.82261805	273.8608417
2.824352731	291.7251372
2.826087267	210.7851683
2.827821657	239.2809492
2.829622601	188.7759305
2.831356694	147.3430912
2.833090642	121.1060446
2.834824444	172.3848048
2.836624776	120.3421712
2.83835828	127.5324276
2.840091639	124.0785337
2.841824851	116.0605038
2.84362457	62.48049464
2.845357483	150.2140772
2.847090251	73.78356652
2.848822871	141.7489769
2.850621976	101.8318315
2.852354297	80.1089707
2.854086472	87.26207378
2.8558185	120.2511549
2.857616989	113.7571127
2.859348717	126.978039
2.861080298	82.43498631
2.862878322	63.76838905
2.864609602	96.73726904
2.866340735	112.982213
2.868071721	42.58323493
2.869869126	105.9801603
2.871599811	72.05323127
2.873330347	71.56242329
2.875060736	46.74775044
2.876857521	55.4084377
2.878587608	97.46593024
2.880317547	77.19960084
2.882047337	73.64946366
2.883843501	45.81415221
2.885572989	125.8562967
2.887302328	69.09467643
2.889031518	59.44930539
2.890827059	51.35823457
2.892555946	50.8252616
2.894284685	7.728580843
2.896013274	51.26820644
2.89780819	62.92161562
2.899536476	60.85375562
2.901264612	140.8622449
2.902992599	105.3470976
2.904786888	44.02522614
2.90651457	57.1427096
2.908242103	86.97659943
2.909969485	65.12690975
2.911763147	107.149997
2.913490225	76.17305437
2.915217152	26.95257522
2.917010341	38.56450342
2.918736962	85.09685888
2.920463433	93.62572073
2.922189754	112.7911031
2.923982312	68.14840941
2.925708326	34.10674272
2.927434189	88.22163948
2.929159902	58.73311383
2.930951828	68.79603763
2.932677233	87.94057928
2.934402488	69.08174145
2.936127591	80.61953827
2.937918884	49.62831891
2.939643679	90.03929937
2.941368322	62.04695743
2.943092814	62.93130722
2.944883473	83.60618404
2.946607656	57.12383381
2.948331687	53.43821825
2.950055567	93.82935149
2.951845589	102.3305638
2.953569159	104.7151134
2.955292577	66.0564547
2.957015843	162.6746019
2.958805227	51.0823891
2.960528182	103.6140689
2.962250985	112.0625976
2.963973636	85.5479892
2.96576238	104.6625907
2.96748472	122.2216313
2.969206906	139.7775778
2.970995169	32.72241628
2.972717044	146.0320993
2.974438766	83.01873117
2.976160335	115.762326
2.977947955	124.2143982
2.979669212	143.2718459
2.981390315	163.8462995
2.983111264	154.0177731
2.984898241	74.2973183
2.986618878	155.6627611
2.98833936	139.745267
2.990059689	79.74484988
2.991846021	218.8921075
2.993566036	190.8057759
2.995285897	188.5565645
2.997005603	277.5044872
2.998791289	209.9196965
3.000510681	168.1418211
3.002229919	206.9211228
3.003949002	333.8576158
3.005734039	181.1410161
3.007452807	267.0318273
3.00917142	372.6798727
3.010889878	289.8451665
3.012674266	252.6369973
3.014392408	362.8367256
3.016110394	390.9537451
3.017828226	472.2680701
3.019611963	506.4885707
3.021329478	484.4374466
3.023046837	579.4236708
3.024830083	502.6758045
3.026547125	716.2166672
3.028264011	707.8349211
3.029980741	805.8505805
3.031763334	815.7318034
3.033479746	621.9022176
3.035196001	692.5500801
3.036912101	776.8754051
3.038694039	719.8659565
3.040409819	656.7461527
3.042125443	695.4638542
3.043840911	726.5790753
3.045622192	830.6791947
3.04733734	951.4694033
3.049052332	777.3771743
3.050767166	516.642522
3.052547789	529.5324487
3.054262303	600.1529002
3.05597666	664.6909713
3.057690859	847.7866761
3.059470823	716.2666493
3.061184701	724.5575743
3.062898422	441.0061759
3.064611985	426.4924682
3.066391288	413.5227274
3.068104529	394.4443563
3.069817613	332.8037189
3.071530538	268.1208293
3.073309178	250.5816138
3.075021781	207.1741771
3.076734226	177.4445311
3.078512366	152.2983449
3.080224488	131.6842393
3.081936451	86.74796741
3.083648256	116.2895434
3.085425731	188.4143019
3.087137212	135.8715346
3.088848534	142.6066581
3.090559697	50.53968657
3.092336505	70.97562916
3.094047344	105.0644307
3.095758023	133.07118
3.097468543	1.4758914
3.099244683	79.66325744
3.100954878	60.5438582
3.102664913	18.62246392
3.104374788	63.33908871
3.106150259	47.27811755
3.107859808	70.71074807
3.109569198	94.14144061
3.111278427	5.090209305
3.113053227	54.3811403
3.11476213	30.68603106
3.116470872	11.54904092
3.11476213	30.68603106
3.116470872	11.54904092
