# Supplementary material for: Structure and Surface Passivation of Ultrathin Cesium Lead Halide Nanoplatelets Revealed by Multilayer Diffraction
Source: ACS Nano. 2021 Nov 29;15(12):20341–52. doi: 10.1021/acsnano.1c08636 (PMC8717630; doi:10.1021/acsnano.1c08636)
Supplement: Supplementary file 2 — nn1c08636_si_002.zip [file nn1c08636_si_002.zip › 3ML_Cs-Pb-I-Cl_nanoplatelets.csv]

0.359196522	27746.82902
0.361043912	21562.33574
0.362891282	16913.65252
0.364738635	13716.70556
0.366657019	11102.14487
0.368504333	8938.039513
0.370351627	7084.446247
0.372198903	5786.29129
0.37404616	4543.700858
0.375964444	4171.447705
0.377811661	3777.541083
0.379658859	2993.774806
0.381506037	2917.67509
0.38342424	2636.301637
0.385271378	2585.117461
0.387118496	2286.700284
0.388965595	2037.866138
0.390883714	2163.237003
0.392730772	1944.987142
0.394577809	1913.56902
0.396424826	2138.998668
0.398271822	2026.292118
0.400189835	2174.327129
0.40203679	2197.36951
0.403883724	1901.9244
0.405730637	2483.60783
0.407648563	2443.993268
0.409495433	2810.157599
0.411342282	2989.499179
0.413189111	3459.434038
0.415106948	3919.841405
0.416953733	4128.189133
0.418800496	4446.57885
0.420647238	4893.226586
0.422493958	5225.948372
0.424411682	5392.319959
0.426258358	5784.219261
0.428105012	5498.041321
0.429951643	5590.80217
0.431869276	4818.605922
0.433715862	4237.076256
0.435562426	3149.734088
0.437408968	2645.795448
0.439326506	2191.102869
0.441173002	1826.405683
0.443019475	1690.960734
0.444865925	1531.384053
0.446783368	1752.866646
0.448629771	1715.863388
0.450476151	1874.577106
0.452322508	2020.423831
0.454168842	2724.619594
0.456086164	3475.30435
0.45793245	4468.827894
0.459778712	5242.327169
0.461624951	5401.005577
0.463542174	5321.956877
0.465388364	4936.995596
0.46723453	3924.623788
0.469080672	2566.244856
0.470997794	1882.920386
0.472843887	1625.929778
0.474689956	1435.942385
0.476536	1175.761611
0.47845302	939.6190038
0.480299014	1241.854567
0.482144983	1044.107087
0.483990927	949.7799683
0.485907843	841.6768569
0.487753737	1148.794089
0.489599605	1048.34202
0.491445448	964.5240552
0.493291266	1007.943596
0.49520805	809.3724702
0.497053816	1048.471311
0.498899557	1055.017998
0.500745272	1223.815932
0.502661948	837.0138381
0.50450761	918.7190863
0.506353246	1060.485922
0.508198856	1136.317749
0.510115424	1222.142319
0.51196098	1075.109472
0.513806511	1189.751956
0.515652015	1337.873172
0.517568471	1360.182038
0.519413921	1440.866595
0.521259344	1469.640224
0.52310474	1407.306328
0.525021084	1676.957123
0.526866425	1557.014581
0.528711739	1578.374854
0.530557026	1643.041344
0.532473256	1653.2917
0.534318487	1678.577557
0.536163691	1969.779972
0.538008866	2021.502346
0.539924981	2305.809896
0.5417701	2530.97965
0.543615192	3005.279704
0.545460255	3518.71346
0.547376253	3760.735837
0.549221259	4836.844986
0.551066237	5084.098177
0.552911186	5822.698813
0.554827065	6757.493649
0.556671956	7553.397691
0.558516819	8930.259518
0.560361653	10700.48253
0.562206458	12973.27014
0.564122186	17081.66189
0.565966932	23030.78785
0.567811649	33860.28874
0.569656336	51005.16796
0.571571943	69002.86172
0.57341657	82707.90731
0.575261168	90301.94157
0.577105737	94177.56791
0.579021219	92461.82129
0.580865727	77500.44201
0.582710205	55982.86514
0.584554653	40327.0941
0.586470009	28928.96474
0.588314396	21265.81608
0.590158752	16539.88248
0.592003078	12659.56393
0.593918307	10333.49491
0.595762571	8649.806134
0.597606804	7372.131506
0.599451006	6198.070729
0.601366106	5685.060415
0.603210246	5093.426946
0.605054354	4819.60642
0.606898431	4100.598537
0.608813401	3636.641875
0.610657414	3609.258842
0.612501396	3292.087545
0.614345346	3001.527685
0.616260184	2735.019617
0.618104069	2898.082147
0.619947923	2867.955208
0.621791745	2734.2385
0.62370645	2459.373966
0.625550206	2488.077189
0.62739393	2400.589736
0.629237623	2301.911308
0.631152192	2302.88525
0.632995818	2058.624294
0.634839411	2234.371456
0.636682972	2249.126437
0.638597404	2314.533795
0.640440898	2117.90379
0.642284358	2332.880695
0.644127786	2458.264213
0.64604208	2659.499929
0.64788544	2691.096001
0.649728766	2872.497779
0.65157206	3199.504962
0.653486213	3668.163978
0.655329438	3671.781257
0.657172629	4281.603034
0.659015786	4576.429012
0.660929798	4870.106268
0.662772886	5558.339882
0.66461594	6313.776788
0.66645896	6820.016689
0.668372828	7785.707126
0.670215778	8823.952204
0.672058693	10431.99937
0.673901573	12770.84832
0.675815297	15770.74688
0.677658107	20094.79855
0.679500881	26966.8511
0.681343621	37777.10423
0.683257198	52117.00585
0.685099867	64653.45925
0.6869425	72701.51231
0.688785097	76557.96475
0.690698526	77035.06438
0.692541051	71826.51462
0.694383541	60628.76333
0.696225995	44944.0102
0.698139274	32611.10278
0.699981655	23313.14499
0.701823999	17439.58447
0.703666308	13590.42091
0.705579436	10368.70138
0.70742167	8577.5307
0.709263868	7238.556079
0.71110603	5863.177215
0.713019005	5200.640505
0.714861092	4379.652064
0.716703142	4092.058471
0.718545155	3504.859429
0.720457976	3473.700488
0.722299913	2913.089411
0.724141814	2681.471976
0.725983677	2508.647884
0.727896341	2296.861654
0.729738128	2310.223068
0.731579878	1935.776919
0.733421589	2076.522906
0.735334096	1765.304328
0.73717573	1771.633363
0.739017327	1483.953628
0.740858886	1672.264823
0.742771233	1517.808838
0.744612714	1517.100622
0.746454156	1285.382429
0.74829556	1337.853961
0.750207747	1344.355509
0.752049072	1140.605171
0.753890359	1309.243649
0.755731606	1265.070646
0.75764363	1093.72467
0.759484799	1049.527337
0.761325928	1208.317615
0.763167018	1185.095205
0.765078878	1313.296645
0.766919888	1028.247447
0.768760858	1521.584653
0.770601789	1333.107965
0.772513483	1450.051763
0.774354333	1561.145828
0.776195143	1736.625091
0.778035913	1641.889253
0.77994744	1789.57035
0.781788128	2070.002806
0.783628776	2280.419254
0.785469384	2685.419395
0.787380741	3191.432732
0.789221267	3706.998708
0.791061751	4613.14747
0.792902195	6009.278735
0.794813382	7706.619551
0.796653743	9883.915165
0.798494062	11277.19347
0.800334341	12233.65459
0.802245355	12661.12309
0.80408555	12379.94956
0.805925703	10873.75921
0.807765814	9228.952179
0.809676655	7004.750412
0.811516682	4832.109727
0.813356667	3645.05272
0.81519661	2582.579513
0.817107275	2081.709551
0.818947132	1617.003698
0.820786948	1190.082014
0.822626721	996.9446231
0.824537209	1021.008529
0.826376896	773.2394948
0.828216539	874.0551228
0.830126894	707.6706329
0.831966451	668.4553726
0.833805965	487.8251448
0.835645436	465.3800712
0.83755561	534.1330661
0.839394994	373.0581074
0.841234334	360.3686733
0.843073631	363.0648856
0.844983624	434.5574289
0.846822832	293.0247592
0.848661997	250.8781062
0.850501118	207.3175917
0.852410928	308.1517473
0.85424996	226.7633539
0.856088947	254.5614693
0.857927891	174.5462153
0.859837516	338.3240469
0.86167637	157.4819173
0.863515179	265.0267885
0.865353943	135.9587823
0.867263383	128.8823538
0.869102056	290.9884751
0.870940685	229.0820894
0.872779269	174.1633185
0.874688521	113.8346936
0.876527013	102.2910533
0.878365461	-11.46460194
0.880203863	129.5678497
0.882112925	204.9890922
0.883951234	21.19767758
0.885789499	134.1947402
0.887627717	114.1804018
0.889536588	115.3535753
0.891374713	95.31637381
0.893212793	132.6681416
0.895050826	73.40900041
0.896959504	95.53616892
0.898797444	47.4551678
0.900635337	119.763628
0.902473184	75.86167151
0.904381668	165.1448987
0.90621942	76.42208537
0.908057125	182.2892255
0.909894783	149.5464409
0.911803072	247.1877906
0.913640635	222.8251523
0.91547815	212.4529596
0.917315619	210.4713343
0.91922371	113.4728703
0.921061082	51.27239449
0.922898407	133.2628563
0.924735685	117.2443777
0.926643577	174.2081637
0.928480757	33.57183767
0.93031789	-6.273058623
0.932154974	-39.12640328
0.934062665	57.00169665
0.935899652	35.33150769
0.937736591	-59.14675937
0.93964413	76.15585148
0.94148097	167.8614949
0.943317761	-9.240569626
0.945154504	32.04977988
0.94706184	-51.07967889
0.948898483	-201.6044158
0.950735078	67.86363152
0.952571624	-5.675415052
0.954478755	4.965120332
0.956315201	117.6119905
0.958151597	-125.347863
0.959987945	104.8856816
0.961894868	42.69827497
0.963731115	64.31873951
0.965567312	-66.6670275
0.967403459	75.3410958
0.969310175	29.92781084
0.97114622	-8.676142876
0.972982216	-93.48583604
0.974818161	54.09885321
0.976724667	47.86175375
0.97856051	70.83536913
0.980396303	42.00373716
0.982232045	64.9669797
0.984138339	-102.2918705
0.985973978	144.6613013
0.987809566	15.0097179
0.989645104	159.7535011
0.991551185	153.474964
0.993386618	105.0096796
0.995222001	53.74013202
0.997057332	8.066443191
0.998963198	127.7702829
1.000798425	59.68852964
1.0026336	95.20300532
1.004468723	171.3138318
1.006374373	99.20211219
1.008209391	109.5058774
1.010044356	122.6063636
1.01187927	141.3036928
1.013784703	224.5784776
1.01561951	335.6697486
1.017454265	212.9582327
1.019288968	354.8440519
1.021194181	601.9074049
1.023028777	640.188169
1.02486332	909.4666385
1.026768367	1023.522751
1.028602802	979.19692
1.030437185	853.6691646
1.032271514	733.7396067
1.034176339	781.9879038
1.03601056	601.8550486
1.037844728	526.7207611
1.039678842	598.5851631
1.041583442	264.6277087
1.043417447	239.8898167
1.045251399	152.1509844
1.047085296	187.6113337
1.048989672	118.2501916
1.050823459	260.1092499
1.052657193	172.3678602
1.054490872	231.6261441
1.05639502	61.46337805
1.058228588	85.72137421
1.060062103	55.37939225
1.061895562	328.8374395
1.063799481	133.4746552
1.065632829	41.53270961
1.067466122	170.7907419
1.069299361	106.8487352
1.07120305	215.2858226
1.073036175	219.943684
1.074869246	294.601455
1.076702261	269.8591188
1.078605719	249.4957918
1.080438621	354.9531846
1.082271467	404.4104188
1.084104258	455.2674775
1.086007482	363.5034501
1.087840159	512.3600988
1.08967278	711.6165206
1.091505345	849.2726988
1.093408333	620.3076846
1.095240784	851.7633137
1.097073177	1046.818648
1.098975988	1107.652703
1.100808267	1262.107383
1.102640489	1238.761717
1.104472654	1571.015687
1.106375227	1546.448254
1.108207276	1752.701432
1.110039268	1653.754195
1.111871203	1774.606526
1.113773537	1696.837319
1.115605355	1914.288719
1.117437116	1825.139636
1.119268819	2088.790053
1.121170911	1925.618785
1.123002497	1917.668131
1.124834025	1968.516926
1.126665495	2019.365153
1.128567344	2091.391539
1.130398696	2286.438556
1.13222999	2523.484954
1.134061225	2869.730716
1.13596283	3060.754469
1.137793946	3255.798881
1.139625004	3333.242606
1.141456002	3610.885627
1.143357362	3629.706461
1.145188241	3243.747993
1.147019061	3311.38877
1.148849822	2768.628774
1.150750934	2398.246403
1.152581574	1939.48478
1.154412155	1587.122333
1.156242677	1321.559044
1.15814354	1205.973183
1.15997394	951.6081282
1.16180428	917.0421813
1.163704955	515.8535047
1.165535173	607.2856868
1.167365332	443.9169253
1.16919543	427.5472034
1.171095853	342.7545345
1.172925828	305.3828025
1.174755743	416.4100587
1.176585598	234.8362863
1.178485767	294.2393388
1.180315498	137.8634172
1.182145169	240.4864155
1.183974778	109.308317
1.185874692	179.9068049
1.187704177	118.7264181
1.189533601	103.7448831
1.191362964	200.762183
1.193262622	178.9558201
1.195091859	123.3706926
1.196921035	60.78434872
1.19875015	230.5967715
1.200649549	12.78527159
1.202478538	111.1951279
1.204307464	48.60369957
1.206136329	294.0109697
1.208035469	273.5940467
1.209864207	254.3986113
1.211692882	267.401823
1.213521496	31.20366483
1.215420374	118.5810327
1.21724886	323.38003
1.219077283	215.9776061
1.220905643	192.5737443
1.222804259	188.9451168
1.224632491	350.3382713
1.22646066	430.5299364
1.228359076	138.4966095
1.230187117	439.8851863
1.232015094	447.2722224
1.233843007	499.4577009
1.235741158	630.2178773
1.237568942	727.2001284
1.239396662	944.5807706
1.241224319	1077.959787
1.243122202	1578.313181
1.244949728	1742.48883
1.24677719	2283.262803
1.248604588	2751.235082
1.250502202	3223.581407
1.252329469	3421.35018
1.254156671	3568.717208
1.255983809	3763.682473
1.257881153	3730.621442
1.259708158	3376.783063
1.261535099	3239.942871
1.263361975	2617.300848
1.265259047	2155.832176
1.26708579	1785.186369
1.268912468	1366.93868
1.270739081	1169.889093
1.272635879	784.0124934
1.274462358	803.9589832
1.276288772	629.3035229
1.27811512	523.2460957
1.280011642	557.3612829
1.281837856	386.8997938
1.283664004	377.4362864
1.285490085	467.3707439
1.287386331	302.6774314
1.289212277	398.2076879
1.291038158	241.7358579
1.292934194	284.2359618
1.294759939	288.7598262
1.296585617	287.6815528
1.298411228	244.6011246
1.300306984	186.2922274
1.302132459	113.8073546
1.303957867	217.7202757
1.305783208	250.2309738
1.307678683	109.3127894
1.309503887	193.6189038
1.311329023	270.9227439
1.313154092	101.8242928
1.315049284	175.096535
1.316874215	152.9933611
1.318699078	282.0878446
1.320523873	268.3799687
1.322418781	114.8423515
1.324243437	186.5296137
1.326068025	235.8144652
1.327892545	185.696889
1.329787167	263.1491261
1.331611548	164.0265489
1.33343586	277.7014928
1.335260103	321.3739408
1.337154437	250.4157462
1.33897854	273.0830541
1.340802574	297.1478148
1.34262654	200.8100114
1.344520584	366.4410989
1.346344408	466.0980164
1.348168163	469.1523184
1.350061989	545.1751533
1.351885602	602.8240716
1.353709146	642.2703231
1.35553262	834.3138909
1.357426154	820.7255065
1.359249486	988.9635515
1.361072747	1183.798861
1.362895939	1258.231419
1.364789179	1458.83153
1.366612228	1508.058426
1.368435206	1786.882519
1.370258114	1672.303791
1.372151059	1644.69211
1.373973823	1499.307582
1.375796516	1377.720182
1.377619138	956.5298942
1.379511786	991.9061352
1.381334264	755.509907
1.38315667	549.9107392
1.384979005	529.1086148
1.386871355	490.272492
1.388693545	329.4642884
1.390515663	312.8530769
1.39233771	156.2388405
1.39422976	223.7900678
1.39605166	288.3696132
1.397873489	163.9460825
1.399695246	166.9194588
1.401586994	23.05774997
1.403408604	230.4247689
1.405230141	187.1886435
1.407051606	108.9493568
1.408943051	152.6744257
1.410764368	213.0286426
1.412585613	214.5796469
1.414476829	196.6945791
1.416297925	223.4389823
1.418118949	201.1801216
1.419939899	92.11798014
1.421830809	210.0191887
1.423651611	105.1503071
1.425472339	108.0780933
1.427292993	210.4025304
1.429183596	298.8897292
1.4310041	159.0072872
1.432824532	16.32144472
1.434644889	285.232185
1.436535182	179.1050879
1.438355389	212.8088099
1.440175522	231.1090633
1.44199558	320.8058312
1.443885563	154.4641521
1.44570547	220.3537626
1.447525302	276.4398362
1.449345061	417.9223561
1.451234731	258.5658089
1.453054337	586.2410324
1.454873868	330.1126508
1.456693324	363.7806472
1.45858268	410.2089457
1.460401984	400.4695066
1.462221212	518.1263943
1.464110331	673.7431023
1.465929405	823.5924497
1.467748404	841.8380726
1.469567328	871.2799539
1.47145613	966.6810062
1.473274899	1341.915208
1.475093593	1554.745617
1.47691221	1617.772217
1.478800694	1753.757327
1.480619157	1837.776109
1.482437543	1876.991029
1.484255853	2056.202071
1.486144017	1804.370953
1.487962171	1703.574038
1.489780248	1823.973193
1.491598249	1338.168402
1.493486092	1339.720771
1.495303936	1030.307884
1.497121703	975.6909986
1.498939393	746.0700993
1.500826912	708.4056687
1.502644445	687.3765515
1.5044619	551.5434103
1.506279278	688.7062536
1.508166473	627.2249651
1.509983693	506.7796491
1.511800835	454.9303433
1.513617899	501.0770562
1.515504768	470.3790531
1.517321673	447.9176764
1.5191385	410.0523442
1.521025122	433.94186
1.52284179	492.6684906
1.524658379	472.9911915
1.526474889	505.109971
1.528361183	456.1830236
1.530177533	604.4938358
1.531993805	464.4007524
1.533809997	572.1037818
1.53569596	534.3605148
1.537511992	548.2556466
1.539327944	389.9469171
1.541143818	546.6343346
1.543029448	500.4748915
1.54484516	675.3544812
1.546660792	650.0302437
1.548476344	672.3021875
1.550361641	684.9267117
1.55217703	609.1908974
1.55399234	728.0512902
1.55580757	667.7078984
1.557692532	743.3165335
1.559507598	801.9654535
1.561322584	834.0106146
1.56313749	877.2520255
1.565022115	1021.444915
1.566836856	1018.478707
1.568651517	1194.708775
1.570466097	1149.735127
1.572350384	1256.112414
1.574164799	1541.531217
1.575979133	1538.54633
1.577863164	1772.311973
1.579677332	2043.719589
1.58149142	2134.523541
1.583305426	2618.723836
1.585189115	3069.474129
1.587002955	3426.266998
1.588816713	3953.856236
1.590630389	4447.841853
1.592513736	4741.776938
1.594327245	5192.355198
1.596140672	5280.329862
1.597954017	5260.500938
1.599837019	5170.820959
1.601650197	4691.784748
1.603463291	4223.944975
1.605276304	3687.501649
1.60715896	2927.20675
1.608971803	2774.356206
1.610784564	2375.102135
1.612597242	1845.644544
1.614479551	1715.334869
1.616292059	1492.47013
1.618104485	1416.601898
1.619916827	1238.530182
1.621798786	975.2058729
1.623610958	991.7270782
1.625423046	851.4448242
1.627304742	676.3096004
1.62911666	597.620321
1.630928494	658.9276081
1.632740244	646.0314702
1.634621587	654.2818646
1.636433166	602.178771
1.63824466	667.6722781
1.64005607	553.9623943
1.64193706	569.1985505
1.643748298	419.0817809
1.645559451	434.1616462
1.647370519	464.6381548
1.649251154	500.8602162
1.65106205	563.5299087
1.65287286	568.7962703
1.654683585	359.8593095
1.656563864	447.8674197
1.658374415	308.9237125
1.660184881	479.3767086
1.661995262	553.2264166
1.663875182	512.4207189
1.665685388	345.4637503
1.667495509	426.3035191
1.669305544	472.140034
1.671185104	401.9206721
1.672994963	414.1505801
1.674804736	515.9772598
1.676614423	469.4007198
1.678493622	445.3678371
1.680303133	352.58476
1.682112558	465.5984888
1.683991484	503.155528
1.685800732	502.7627721
1.687609893	435.166848
1.689418967	413.7677641
1.691297529	589.9115339
1.693106426	547.5060351
1.694915235	541.4974022
1.696723958	408.0856438
1.698602154	535.2162878
1.700410698	527.7981841
1.702219155	600.1769806
1.704027524	514.3526858
1.705905352	537.8703475
1.707713542	485.6397772
1.709521645	587.4061413
1.711329659	537.9694483
1.713207119	413.0742711
1.715014953	514.8313724
1.7168227	388.3854423
1.718630357	467.7364892
1.720507447	390.4286167
1.722314924	497.7735277
1.724122313	260.7154415
1.725929613	328.8543666
1.72780633	443.3339423
1.729613449	308.4668012
1.731420479	523.5966972
1.733296915	495.2669236
1.735103763	427.5908059
1.736910522	568.5117509
1.738717191	482.6297672
1.740593253	697.8876933
1.742399739	632.9997656
1.744206136	685.7089349
1.746012443	815.4152097
1.747888129	690.4609789
1.749694252	792.1613794
1.751500286	885.4589112
1.75330623	924.1535826
1.755181537	995.1873384
1.756987296	902.2762054
1.758792965	938.1622378
1.760598544	841.0454441
1.762473472	833.66733
1.764278865	978.7448016
1.766084168	943.2194728
1.76788938	903.4913522
1.769763927	940.9015117
1.771568953	917.9677261
1.773373888	1127.431174
1.775178732	963.0918648
1.777052896	1056.490441
1.778857553	1072.745537
1.780662119	1245.7979
1.782535994	1375.587857
1.784340373	1285.434677
1.78614466	1475.278792
1.787948855	1526.520209
1.789822344	1808.898834
1.791626352	1813.934777
1.793430267	2156.368049
1.79523409	2362.998658
1.797107192	2652.366095
1.798910826	3063.3913
1.800714368	3494.013867
1.802517817	3826.633805
1.804390531	4373.590198
1.806193791	5010.004802
1.807996957	6353.416803
1.809800031	7226.426209
1.811672355	8729.571701
1.813475239	10578.37584
1.815278029	12273.17742
1.817080726	14320.77643
1.818952658	16610.71116
1.820755164	17770.70498
1.822557576	19597.09626
1.824359894	20514.88502
1.826231433	20511.60914
1.82803356	20554.39277
1.829835593	19495.3739
1.831637532	18588.95254
1.833508676	16722.26619
1.835310422	15503.63978
1.837112074	14125.41089
1.83898292	12786.51676
1.840784379	11623.88288
1.842585743	10639.04655
1.844387012	10100.80779
1.84625746	9376.50344
1.848058536	8971.25975
1.849859516	8252.413653
1.851660402	7966.165158
1.853530451	7649.25073
1.855331142	7395.197372
1.857131737	7444.941635
1.858932237	7010.283502
1.860801885	6773.159039
1.86260219	6499.495965
1.864402398	6601.030438
1.866202511	6589.16244
1.868071757	6363.227652
1.869871674	6173.554559
1.871671494	6279.278937
1.873471218	6373.800769
1.875340061	6195.45534
1.877139588	6366.971922
1.878939019	6304.685901
1.880738353	6565.797257
1.88260679	6607.24087
1.884405926	6620.546824
1.886204966	6972.650098
1.888073096	7121.885258
1.889871938	7161.783013
1.891670682	7204.478032
1.893469329	7770.770297
1.895337052	7858.393944
1.8971355	8360.280536
1.89893385	8479.964317
1.900732103	9485.845267
1.902599415	9780.657085
1.904397468	10299.33221
1.906195423	11287.00445
1.90799328	11955.47378
1.909860182	13009.07345
1.911657838	14390.1368
1.913455396	15988.19719
1.915252856	17381.85459
1.917119344	19541.4418
1.918916603	22252.49307
1.920713763	25863.74131
1.922510824	29014.38649
1.924376898	33768.16092
1.926173757	38700.99981
1.927970517	44097.23558
1.929767177	49711.86823
1.931632835	55549.22956
1.933429293	60689.25576
1.935225652	63890.27877
1.937090995	66660.23004
1.938887151	67185.8465
1.940683206	66003.45971
1.942479162	62872.26965
1.944344087	59417.80727
1.946139839	54585.6105
1.94793549	49596.61041
1.949731041	43580.00699
1.951595546	39349.93064
1.953390892	35101.52034
1.955186138	31148.50665
1.956981284	27602.88954
1.958845366	25513.39891
1.960640306	23089.17479
1.962435145	21027.54719
1.964229883	19538.5161
1.966093542	18128.01086
1.967888074	16952.5726
1.969682504	15799.53079
1.971476833	14821.48541
1.973340067	14329.36526
1.975134189	13456.31255
1.976928209	12884.25622
1.978722128	12092.39625
1.980584935	12090.26087
1.982378646	11665.19341
1.984172255	11301.72226
1.98603474	10847.37521
1.987828141	10639.29646
1.989621439	10828.81395
1.991414634	10266.52767
1.99327669	10625.56483
1.995069677	10222.8708
1.996862561	10027.37294
1.998655342	10414.27123
2.000516967	10342.09228
2.002309538	10377.58266
2.004102006	10091.06914
2.005894371	10284.75169
2.007755564	10510.75632
2.009547718	10745.03081
2.011339769	11162.70132
2.013131716	11237.36783
2.014992475	11520.75572
2.016784211	12308.01402
2.018575843	12750.86826
2.020367371	12961.31842
2.022227695	13754.28925
2.024019011	14296.53105
2.025810223	15738.96871
2.02760133	16666.20222
2.029461216	18016.35568
2.031252111	19833.98067
2.033042901	21881.20145
2.034902457	23871.14164
2.036693034	26203.95378
2.038483506	29716.96166
2.040273873	32241.56525
2.042132989	35464.88751
2.043923141	38035.68231
2.045713189	40491.67278
2.047503131	42338.65888
2.049361806	42998.56289
2.051151533	42728.74005
2.052941155	41616.11279
2.054730671	39775.4811
2.056588902	37583.56655
2.058378202	33840.32576
2.060167397	30612.28048
2.061956485	26885.83069
2.063814272	23492.69726
2.065603144	20578.23821
2.067391909	17718.3746
2.069180568	15709.7064
2.071037909	13213.95378
2.072826351	11999.07618
2.074614686	10770.19393
2.076402914	9667.307018
2.078259807	8893.534888
2.080047817	8060.838417
2.08183572	7272.937229
2.083692275	6833.750211
2.08547996	6436.439346
2.087267537	5773.123706
2.089055007	5569.003272
2.090911112	5259.99619
2.092698362	4820.665926
2.094485505	4412.130811
2.09627254	4315.790827
2.098128193	4024.963362
2.099915007	3890.813395
2.101701714	3402.458501
2.103488313	3611.298662
2.105343512	3481.450498
2.107129889	3469.080522
2.108916159	3161.305543
2.110702319	3157.325545
2.112557063	3038.656366
2.114343002	2943.666076
2.116128832	2955.070708
2.117914554	2748.070244
2.119768841	2779.179734
2.12155434	2937.568825
2.12333973	2866.352763
2.12512501	2753.13153
2.126978839	2637.219371
2.128763896	2675.187538
2.130548844	2732.750477
2.132402327	2691.021821
2.134187051	2619.774045
2.135971666	2680.120983
2.13775617	2851.062618
2.139609192	2648.311759
2.141393472	2782.842525
2.143177641	3120.36793
2.1449617	3084.087956
2.14681426	3136.114577
2.148598094	3022.82358
2.150381818	3525.527147
2.15216543	3357.625259
2.154017526	3525.829043
2.155800913	3693.915978
2.157584189	3692.597402
2.159367353	3659.073295
2.161218983	3711.053926
2.163001921	3454.918488
2.164784748	3334.577463
2.166567463	3155.430833
2.168418626	3128.987994
2.170201114	2762.229879
2.17198349	2613.866101
2.1738343	2251.405395
2.175616448	2317.230016
2.177398484	1993.848918
2.179180408	1970.062082
2.181030749	1939.377351
2.182812444	1989.778761
2.184594026	1985.574375
2.186375497	2013.564176
2.188225366	2204.055104
2.190006606	2304.832997
2.191787734	2566.605019
2.193568749	2825.571152
2.195418146	3069.237421
2.19719893	3444.391492
2.198979602	3802.739617
2.200760161	4442.481777
2.202609082	4950.723072
2.20438941	5870.453016
2.206169624	6711.776939
2.207949724	7765.894821
2.209798169	8989.510825
2.211578038	10337.61634
2.213357793	11640.91575
2.215137434	12703.40905
2.216985401	13331.99945
2.21876481	14852.28022
2.220544104	14861.95483
2.222391711	14814.32575
2.224170772	14382.98771
2.225949718	13171.84344
2.22772855	12564.09293
2.229575677	11040.83769
2.231354275	9539.87438
2.233132758	8285.304767
2.234911126	7240.728832
2.236757771	5938.647109
2.238535905	5350.458226
2.240313923	4458.462962
2.242091826	3968.2613
2.243937987	3492.152781
2.245715655	3014.538017
2.247493207	2860.316797
2.249270643	2504.489103
2.25111632	2155.753471
2.25289352	2177.912521
2.254670604	2027.86504
2.256447572	1812.011009
2.258292762	1855.247948
2.260069493	1797.580508
2.261846108	1674.106461
2.263622606	1784.425788
2.265467308	1735.234981
2.267243568	1667.740745
2.269019712	1908.239827
2.270864046	1766.627935
2.272639952	1903.513338
2.27441574	1991.392001
2.276191412	2052.663907
2.278035255	2060.823714
2.279810687	1996.081787
2.281586003	2054.533046
2.283361201	1786.777471
2.285204551	1787.90866
2.286979509	1569.139098
2.28875435	1535.162647
2.290529072	1516.579286
2.292371929	1348.281541
2.294146411	1244.284039
2.295920775	1217.279578
2.297695021	1026.468176
2.299537381	1056.941324
2.301311386	947.3158553
2.303085272	907.6835277
2.30485904	778.4443684
2.306700904	849.4888091
2.308474429	858.8358082
2.310247836	751.9760585
2.312021124	768.3095873
2.313862489	756.7257821
2.315635534	710.0456937
2.31740846	579.3589666
2.319249449	700.7542142
2.321022132	637.2540389
2.322794695	782.3473077
2.324567139	646.0340479
2.326407626	677.8018589
2.328179826	594.6753753
2.329951906	532.5424459
2.331723865	562.8030981
2.33356385	594.5439342
2.335335565	623.391587
2.33710716	447.8329042
2.338878634	471.0679131
2.340718115	518.1822361
2.342489344	559.60447
2.344260452	424.6204784
2.34603144	436.6302886
2.347870414	546.7185603
2.349641156	487.31582
2.351411776	511.9069643
2.353182275	476.2920204
2.355020742	467.3547025
2.356790995	456.9274327
2.358561126	464.6941576
2.360331135	528.4549044
2.362169093	434.0924588
2.363938855	507.641104
2.365708495	530.7838541
2.367546069	486.8028073
2.369315461	476.3336247
2.37108473	517.6586298
2.372853878	523.9778498
2.37469094	454.7724843
2.376459839	575.8799961
2.378228615	363.7818057
2.379997269	490.4779402
2.381833818	516.448718
2.383602222	388.3333689
2.385370503	454.8124275
2.387138661	370.0859214
2.388974696	481.4333042
2.390742604	326.6955387
2.392510388	316.1522912
2.39427805	340.603589
2.396113568	393.1280386
2.397880978	341.9683015
2.399648265	274.0031925
2.401415428	239.6327388
2.403250428	206.734717
2.405017339	229.7534529
2.406784126	259.7669271
2.408618736	236.6523026
2.41038527	198.0551352
2.412151681	251.8527889
2.413917967	221.6452909
2.415752056	206.9090042
2.417518089	172.4910891
2.419283998	215.0681052
2.421049782	194.6400797
2.422883348	212.0825925
2.424648878	188.8443744
2.426414283	169.8011976
2.428179563	248.7530893
2.430012606	270.3748634
2.431777631	219.116787
2.433542531	274.2538619
2.435307306	197.7861155
2.437139824	223.5876126
2.438904343	268.9101225
2.440668736	340.8278939
2.442433004	353.940954
2.444264995	341.9226361
2.446029006	182.8261769
2.447792892	292.5250894
2.449556651	346.2194007
2.451388114	345.3817294
2.453151617	387.8667459
2.454914993	395.3472442
2.456746057	467.2953162
2.458509175	485.9666885
2.460272167	422.0336254
2.462035032	478.4961541
2.463865565	448.225682
2.465628172	493.4793092
2.467390652	605.9286111
2.469153004	669.3736149
2.470983005	611.0850604
2.472745099	724.9213872
2.474507065	662.3534988
2.476268904	836.3814224
2.47809837	890.0752473
2.479859949	1059.894718
2.4816214	1016.910084
2.483382724	1139.121372
2.485211655	1289.398038
2.486972718	1383.601098
2.488733652	1645.800163
2.490494459	1800.195261
2.492322853	2037.25523
2.494083398	2237.842323
2.495843815	2460.825532
2.497604103	2706.204883
2.499431958	2880.248617
2.501191984	2994.020189
2.502951882	3438.187986
2.504779331	3382.619809
2.506538965	3445.979996
2.508298471	3453.33649
2.510057847	3646.889321
2.511884755	3500.305718
2.513643868	3325.651162
2.515402851	3237.793024
2.517161705	3191.931332
2.51898807	2957.132765
2.52074666	2732.063911
2.522505119	2694.591586
2.524263449	2550.715816
2.52608927	2615.502747
2.527847335	2344.22004
2.52960527	2310.933972
2.531363075	2249.644569
2.533188349	2252.817459
2.534945888	2120.121344
2.536703297	2154.021977
2.538460574	1958.319386
2.540285302	1971.278697
2.542042313	1970.169618
2.543799193	1955.057397
2.545623508	1851.806796
2.547380121	1989.288256
2.549136603	1934.966658
2.550892955	1869.442029
2.552716719	2006.978658
2.554472802	1885.447934
2.556228754	1870.314261
2.557984574	1859.377667
2.559807786	1929.701988
2.561563338	1899.159524
2.563318758	2028.214222
2.565074045	1940.266109
2.566896705	2023.178583
2.568651723	1996.824824
2.570406609	2095.068337
2.572161363	2050.509149
2.573983468	2109.610239
2.575737952	2220.445629
2.577492303	2268.278401
2.579246522	2264.308583
2.58106807	2282.79875
2.582822018	2397.823735
2.584575833	2538.046211
2.586329515	2648.866207
2.588150505	2811.545911
2.589903915	2845.360899
2.591657192	3038.773414
2.593477762	3321.845316
2.595230767	3397.652742
2.596983638	3917.257649
2.598736376	3826.46002
2.600556385	4304.12132
2.60230885	4654.318474
2.604061181	4870.113045
2.605813378	5419.105017
2.607632825	5814.155452
2.609384748	6426.142079
2.611136537	6644.72606
2.612888192	6966.90738
2.614707075	7105.746686
2.616458456	7233.322532
2.618209701	7677.295669
2.619960812	7436.666082
2.62177913	7232.493996
2.623529966	7220.058807
2.625280667	6740.020847
2.627031232	6678.580099
2.628848984	6068.396355
2.630599274	5518.349878
2.632349428	5357.500565
2.634099447	4923.648403
2.635916631	4771.252739
2.637666373	4250.594718
2.63941598	4130.3338
2.641232735	3899.528994
2.642982064	3840.862121
2.644731258	4169.992303
2.646480315	4562.119524
2.648296499	3996.702335
2.650045279	3819.023474
2.651793922	4660.541605
2.653542428	5441.856713
2.65535804	4698.626877
2.657106268	3615.135773
2.658854359	3475.241599
2.660602314	3283.544339
2.662417352	2995.301592
2.664165027	2478.797992
2.665912565	2196.091259
2.667659965	1970.781376
2.669474428	1968.125456
2.671221549	1833.809106
2.672968532	1842.289559
2.674715377	1818.5668
2.676529263	1783.697442
2.678275828	1687.168087
2.680022254	1691.435472
2.681835705	1705.55583
2.683581851	1638.416523
2.685327858	1730.87391
2.687073727	1561.527974
2.688886598	1644.234431
2.690632185	1645.681675
2.692377634	1683.525549
2.694122943	1599.566037
2.695935234	1620.65833
2.697680261	1748.09187
2.699425149	1791.521977
2.701169898	1788.748637
2.702981606	1720.226501
2.704726071	1849.046084
2.706470397	1987.66217
2.708214584	1991.874746
2.710025708	2047.937919
2.711769611	2187.943289
2.713513374	2208.945101
2.715256997	2374.143339
2.717067535	2486.191556
2.718810873	2533.782461
2.720554072	2714.369744
2.72229713	2732.55339
2.724107081	2824.986388
2.725849853	3208.562572
2.727592486	3030.735072
2.729401994	3092.356445
2.73114434	3047.521387
2.732886545	2831.882598
2.73462861	2974.640061
2.736437528	2788.445752
2.738179305	2630.195529
2.739920942	2607.741511
2.741662437	2306.683684
2.743470764	2029.473429
2.745211972	1907.607787
2.746953038	1732.538287
2.748693963	1539.264914
2.750501697	1452.43845
2.752242334	1406.157134
2.753982828	1221.271899
2.755723181	1194.582727
2.757530321	978.9397893
2.759270385	1015.242546
2.761010306	911.5413203
2.762750086	781.2360955
2.764556629	720.9764207
2.766296119	712.4629964
2.768035466	754.345526
2.769774671	687.0239941
2.771580617	646.3473183
2.773319531	598.6174585
2.775058302	542.4834899
2.776863797	515.7938489
2.778602277	529.651456
2.780340614	402.1049068
2.782078807	446.7541857
2.783883703	400.4470815
2.785621604	415.687808
2.787359363	393.1243152
2.789096977	352.3565877
2.790901271	392.8317563
2.792638593	357.6553481
2.794375771	333.6746577
2.796112805	382.4896697
2.797916496	327.7468474
2.799653237	320.5530504
2.801389833	283.9549084
2.803126286	279.5524058
2.804929372	342.3913287
2.80666553	283.3798889
2.808401544	252.3640459
2.810137413	252.1438086
2.811939893	309.3643109
2.813675467	286.7351598
2.815410896	292.1016574
2.817212919	230.3084298
2.818948053	220.266101
2.820683041	211.6194639
2.822417885	306.5685325
2.824219299	227.957266
2.825953846	231.8976247
2.827688248	303.033732
2.829422504	214.5656021
2.831223308	296.9365361
2.832957267	247.6598126
2.83469108	234.7788949
2.836424747	237.293797
2.838224939	210.4471708
2.839958309	324.9535957
2.841691532	251.8558834
2.843424609	306.154048
2.845224188	238.6901009
2.846956966	225.7799046
2.848689598	176.4656283
2.850422083	230.7472859
2.852221047	229.0662573
2.853953233	216.1396704
2.855685272	217.2090604
2.857417164	191.6744415
2.859215512	173.1765708
2.860947104	115.4338236
2.862678549	106.6871105
2.864476432	141.3767259
2.866207576	92.02197208
2.867938573	126.6632952
2.869669422	124.9007095
2.871466686	102.1739022
2.873197234	125.6033921
2.874927634	44.02901602
2.876657886	120.6507881
2.87845453	110.5077975
2.88018448	52.72176155
2.881914281	36.93191677
2.883643935	49.13827724
2.885439956	71.17934254
2.887169307	-11.82198867
2.888898509	60.57292831
2.890627562	12.56410761
2.89242296	26.18946826
2.89415171	-31.62692778
2.895880311	-22.24701856
2.897608763	79.52921005
2.899403536	101.5391054
2.901131683	61.90787502
2.902859682	43.27300697
2.904653983	24.67142431
2.906381677	73.22918479
2.908109221	79.78335055
2.909836615	41.53393572
2.911630289	38.31730719
2.913357378	63.06063723
2.915084317	78.00042962
2.916811105	52.33669849
2.91860415	82.70526345
2.920330633	68.23439353
2.922056965	21.56004303
2.923783147	92.48222609
2.925575561	124.2362239
2.927301436	6.151384496
2.92902716	12.6631216
2.930752733	6.571449337
2.932544515	102.7111193
2.934269781	84.01254094
2.935994896	171.7105961
2.937719859	43.80529903
2.939511007	19.53088055
2.941235663	90.41879368
2.942960166	3.10339745
2.944684519	40.38470599
2.946475032	35.6964384
2.948199075	4.371073514
2.949922966	27.64245635
2.951713	25.74392673
2.953436582	77.00872367
2.955160012	55.47031126
2.956883289	91.32870364
2.958672685	58.61674434
2.960395653	76.26866717
2.962118467	70.11743772
2.96384113	30.36307013
2.965629886	106.8379205
2.967352238	15.27719971
2.969074436	91.71338371
2.970796481	15.54648664
2.972584598	97.60838605
2.974306331	90.03525211
2.976027912	33.45908004
2.977749339	25.87988398
2.979536813	75.72907176
2.981257928	42.94375516
2.982978889	39.55545752
2.984699697	24.96419295
2.986486527	37.00090845
2.988207021	23.80363969
2.989927362	-27.19655305
2.991713706	31.03093634
2.993433733	80.82482694
2.995153605	24.2158365
2.996873324	1.20397915
2.998659022	59.4194157
3.000378426	50.40175803
3.002097675	83.3812764
3.00381677	57.55798493
3.00560182	107.361608
3.0073206	98.33263254
3.009039224	41.7008902
3.010757694	57.86639509
3.012542095	69.85844402
3.014260248	65.01838127
3.015978247	61.57560871
3.01769609	41.33014045
3.01947984	75.71085459
3.021197367	107.259935
3.022914738	85.60636274
3.024631953	100.3501518
3.02641505	82.91977052
3.028131948	135.4582246
3.02984869	74.5940831
3.031565276	127.12736
3.033347719	123.6861226
3.035063987	97.81418091
3.036780099	132.1397006
3.038562049	78.29045309
3.040277842	147.6108417
3.041993478	187.5287346
3.043708958	221.844146
3.045490251	251.9844619
3.047205411	352.0948586
3.048920415	459.2028166
3.050635261	786.1083502
3.052415897	917.0384688
3.054130423	906.539104
3.055844792	1139.637358
3.057559003	1694.733244
3.059338979	3291.453405
3.06105287	5249.344509
3.062766603	7526.433289
3.064480178	12163.91976
3.066259493	16961.0302
3.067972747	11960.912
3.069685842	6407.79154
3.07139878	5562.868824
3.073177433	7237.969786
3.074890048	6705.24252
3.076602505	3177.913044
3.078380658	1213.007032
3.080092792	664.8730937
3.081804767	377.136988
3.083516584	341.398729
3.085294072	237.0836578
3.087005565	142.5410533
3.088716899	182.3963386
3.090428074	138.2495277
3.092204896	119.3256359
3.093915746	77.97459589
3.095626438	91.22150261
3.09733697	80.66637025
3.099113123	50.53389741
3.10082333	52.57465223
3.102533377	114.8134109
3.104243265	123.8501876
3.106018748	72.70937298
3.10772831	49.54215317
3.109437712	45.97299428
3.111146954	41.00191046
3.112921766	37.45299346
3.114630681	28.2780295
3.116339436	41.50118354
